# Supplementary material for: Chemical multi-fingerprinting of exogenous ultrafine particles in human serum and pleural effusion
Source: Nat Commun. 2020 May 22;11:2567. doi: 10.1038/s41467-020-16427-x (PMC7244483; doi:10.1038/s41467-020-16427-x)
Supplement: Supplementary file 5 — Source Data [file 41467_2020_16427_MOESM5_ESM.xlsx]

## Sheet: Fig. 1a
Diameter（nm）	1	2	3	4	5	6	7	8	9	10	11	12	13	14	15	16	17	18	19	20	21	22	23	24	25	26	27	28	29	30	31	32	33	34	35	36	37
0.5	0	0	0	0	0	0	0	0	0	0	0	0	0	0	0	0	0	0	0	0	0	0	0	0	0	0	0	0	0	0	0	0	0	0	0	0	0
1.5	0	0	0	0	0	0	0	0	0	0	0	0	0	0	0	0	0	0	0	0	0	0	0	0	0	0	0	0	0	0	0	0	0	0	0	0	0
2.5	0	0	0	0	0	0	0	0	0	0	0	0	0	0	0	0	0	0	0	0	0	0	0	0	0	0	0	0	0	0	0	0	0	0	0	0	0
3.5	0	0	0	0	0	0	0	0	0	0	0	0	0	0	0	0	0	0	0	0	0	0	0	0	0	0	0	0	0	0	0	0	0	0	0	0	0
4.5	0	0	0	0	0	0	0	0	0	0	0	0	0	0	0	0	0	0	0	0	0	0	0	0	0	0	0	0	0	0	0	0	0	0	0	0	0
5.5	0	0	0	0	0	0	0	0	0	0	0	0	0	0	0	0	0	0	0	0	0	0	0	0	0	0	0	0	0	0	0	0	0	0	0	3	0
6.5	0	0	0	0	0	0	0	0	0	0	0	0	0	0	0	0	0	0	0	0	0	0	0	0	0	0	0	0	0	0	0	0	0	0	0	40	0
7.5	0	0	0	0	0	0	0	0	0	0	0	0	0	0	0	0	0	0	0	0	0	0	0	0	0	0	0	0	0	0	0	41	0	0	0	307	0
8.5	0	0	0	0	0	0	0	0	0	0	0	0	0	0	0	0	0	0	0	0	0	0	0	0	0	0	0	0	0	0	0	42835	0	0	0	1507	0
9.5	0	0	0	0	0	0	0	0	0	0	0	0	0	0	0	0	0	0	0	0	0	0	0	0	0	0	0	0	0	0	0	969309	0	0	0	5439	0
10.5	0	0	0	0	0	0	0	0	0	0	0	0	0	0	0	0	0	0	0	0	0	0	0	0	0	0	0	0	0	0	0	2004154	0	0	0	15806	0
11.5	0	0	0	0	0	0	0	0	0	0	0	0	0	0	0	0	0	0	0	0	0	0	0	0	0	0	0	0	0	0	0	1534531	0	0	0	38334	0
12.5	0	0	0	0	0	0	0	0	0	0	0	0	0	0	0	0	0	1	0	0	0	0	0	0	0	0	0	0	0	0	0	1127542	0	0	0	77561	0
13.5	0	0	0	0	0	0	0	0	1	0	0	0	0	0	2	0	0	7	0	0	0	0	0	0	0	0	0	0	0	0	0	1103509	0	0	0	129159	0
14.5	0	0	0	0	0	0	0	0	36	0	0	0	0	0	131	0	0	27	0	0	0	0	0	0	0	0	0	0	0	0	0	1223790	0	0	0	175679	0
15.5	0	0	0	0	0	0	0	0	430	0	0	0	0	0	1819	0	0	90	0	0	0	0	0	0	0	0	0	0	0	0	0	1100492	0	0	0	196642	0
16.5	0	0	0	0	0	0	0	0	2790	0	0	0	2	0	7077	0	0	249	0	0	0	0	0	6	0	0	0	0	0	0	0	648019	0	0	0	185431	0
17.5	0	0	0	0	0	0	0	0	10772	0	0	0	24	0	9693	0	0	590	0	0	0	0	0	50	0	0	0	0	0	0	0	263813	0	0	0	152721	0
18.5	0	0	0	0	0	0	0	9	26939	0	0	0	131	0	5680	0	0	1213	0	0	0	0	0	286	0	0	0	0	0	0	0	100411	0	0	2	114786	0
19.5	0	0	0	0	1	0	0	418	46922	0	0	0	441	0	1687	0	0	2186	0	0	0	0	0	1126	0	0	0	0	0	0	0	53317	0	0	6	82589	0
20.5	0	0	0	0	4	0	0	6197	60570	0	0	0	1064	0	295	0	0	3504	0	0	0	0	0	3202	0	0	0	0	0	0	0	53250	0	0	16	59802	0
21.5	0	0	0	0	11	0	0	35143	61108	0	0	0	2096	1	34	0	0	5065	0	0	0	3	0	6849	0	0	0	0	0	0	0	104944	0	0	38	45925	0
22.5	0	0	0	0	25	0	0	90176	50419	0	0	0	3676	5	3	0	0	6702	0	0	0	36	0	11399	0	0	0	0	0	0	0	325954	0	3	80	39474	0
23.5	0	0	0	0	50	0	0	122331	35356	0	0	0	6078	17	5	0	0	8238	0	0	0	313	0	15198	0	0	0	0	0	0	0	1076279	0	29	160	39806	0
24.5	0	0	0	0	93	0	0	101253	21767	0	0	0	9788	47	139	0	0	9554	0	0	0	1976	0	16655	0	0	0	0	1	0	0	2508983	0	215	297	48218	0
25.5	0	0	0	0	157	0	0	58323	12086	0	0	0	15585	117	1605	1	0	10613	0	0	0	9530	0	15347	0	0	0	1	6	0	0	3061224	0	1282	520	68966	0
26.5	0	0	0	0	245	3	0	26366	6188	0	0	0	24596	258	8469	3	0	11455	0	0	0	36244	0	12139	0	0	0	4	25	0	0	1734540	0	6203	866	109619	0
27.5	0	0	0	0	358	8	0	10431	2974	3	0	2	38280	510	22242	8	0	12175	0	0	0	111843	0	8400	0	0	0	11	93	0	0	511548	0	24776	1376	177454	0
28.5	0	0	0	0	491	21	0	3980	1361	14	1	4	58243	920	31644	18	0	12885	0	0	0	287370	0	5179	0	0	0	30	303	0	0	149931	7	82520	2098	267969	0
29.5	0	0	0	0	638	51	0	1592	599	59	3	8	85788	1524	26508	37	0	13692	0	0	0	629281	0	2895	0	0	0	73	883	0	0	125692	42	230451	3085	352462	0
30.5	0	0	0	0	792	115	0	716	256	208	5	15	121239	2343	14188	69	0	14689	0	0	0	1199287	0	1493	0	0	0	161	2319	0	0	174491	209	541464	4394	387571	0
31.5	0	0	1	0	944	236	2	381	107	619	8	26	163242	3364	5255	118	0	15953	0	2	0	2027029	0	723	0	0	0	325	5552	0	0	245517	847	1074114	6090	351518	2
32.5	0	0	3	0	1120	444	4	249	44	1580	13	42	208450	4526	1455	187	0	17545	0	5	0	3090237	0	335	0	2	0	606	12203	0	0	329498	2812	1808625	8243	265924	5
33.5	0	0	6	0	1588	769	9	203	20	3523	21	64	251938	5724	324	274	0	19515	0	16	0	4313929	0	151	0	11	0	1049	24796	0	0	420762	7810	2607093	10931	173609	16
34.5	0	0	14	0	3484	1234	19	206	14	6968	32	95	288362	6821	62	378	0	21901	0	41	0	5589030	0	68	0	46	0	1696	46894	0	0	513576	18449	3257240	14239	103778	41
35.5	0	0	29	0	8705	1847	37	256	24	12400	48	133	313448	7685	11	494	0	24731	0	97	0	6800630	0	31	0	169	0	2581	83048	1	0	608642	37658	3585788	18248	62237	97
36.5	0	0	58	0	16753	2599	66	380	58	20118	71	181	325145	8223	2	613	0	28009	0	201	0	7853538	0	14	0	557	0	3717	138526	6	0	752259	67437	3549858	23026	42152	201
37.5	0	0	111	0	22432	3459	112	645	140	30118	103	239	323967	8405	0	728	2	31717	0	375	0	8687156	0	7	0	1652	0	5100	218856	21	0	1184232	107451	3236136	28618	35162	375
38.5	0	1	202	0	21215	4388	183	1204	313	42048	146	307	312472	8257	0	833	8	35795	0	632	0	9278261	0	4	0	4441	0	6706	329338	71	0	2358587	154390	2788649	35034	35519	632
39.5	0	2	354	0	14924	5348	284	2362	644	55264	203	382	294236	7851	0	922	27	40146	0	972	0	9634918	0	2	0	10903	0	8498	474758	220	0	3695572	202610	2334639	42255	40003	972
40.5	0	4	595	0	8492	6311	424	4673	1225	68933	278	463	272807	7274	0	991	88	44625	0	1377	0	9786278	0	2	0	24605	0	10437	659522	624	0	3321172	245834	1951247	50259	46830	1377
41.5	1	7	965	0	4516	7266	610	8980	2161	82166	374	546	250988	6613	0	1040	256	49053	0	1815	0	9772209	0	1	0	51359	0	12490	888268	1628	0	1842937	279037	1669652	59046	54841	1815
42.5	6	10	1517	0	2765	8227	848	16266	3556	94128	494	627	230554	5942	0	1068	685	53232	1	2248	0	9635002	0	2	0	99743	0	14636	1166678	3935	0	1059105	299671	1494364	68686	63088	2248
43.5	24	14	2310	0	2196	9222	1144	27138	5488	104127	644	702	212339	5312	1	1079	1680	56967	2	2647	0	9413887	0	2	0	181250	0	16871	1501968	8836	0	909707	307866	1421256	79346	70695	2647
44.5	88	19	3418	0	2095	10295	1502	41080	7982	111651	827	766	196497	4758	4	1073	3814	60093	3	2996	0	9142136	0	3	0	309875	0	19213	1902472	18506	0	920403	305798	1449161	91315	76892	2996
45.5	288	24	4920	0	2153	11498	1926	55983	11001	116400	1048	817	182807	4299	14	1056	8077	62501	4	3300	0	8846075	0	6	0	501090	0	21699	2376024	36265	0	953117	296712	1585977	105012	81117	3300
46.5	814	28	6902	0	2270	12882	2417	68606	14489	118275	1310	854	170911	3944	57	1028	16128	64152	6	3577	0	8545339	0	15	0	770377	0	24387	2927381	66694	0	989533	284028	1851234	120979	83159	3577
47.5	1992	32	9450	1	2421	14501	2979	75944	18675	117369	1618	876	160468	3698	283	995	30706	65079	8	3863	0	8253774	0	42	0	1131637	0	27354	3555437	115410	0	1026179	270769	2275484	139865	83287	3863
48.5	4231	34	12647	3	2607	16402	3621	76630	25610	113934	1975	887	151216	3566	1360	957	56354	65378	12	4207	0	7980613	0	133	0	1595848	0	30694	4251215	188361	0	1060421	259332	2894838	162391	82380	4207
49.5	7866	36	16565	6	2835	18632	4354	71392	44629	108347	2383	887	142989	3555	5561	918	100567	65191	16	4674	0	7731672	0	454	0	2170212	0	34525	4997437	290597	0	1089909	251512	3737963	189292	82049	4674
50.5	12949	37	21268	13	3119	21235	5205	62420	101492	101067	2846	881	135699	3681	18335	879	175366	64678	22	5358	0	7510462	0	1599	0	2857844	0	38981	5769964	424675	0	1112924	248655	4805019	221237	84763	5358
51.5	19160	37	26802	29	3476	24252	6220	52283	227535	92593	3366	872	129312	3972	47891	842	298983	64006	30	6398	0	7319156	0	5520	0	3657874	0	44225	6540798	589105	0	1128532	251851	6044496	258696	93887	6398
52.5	25942	38	33193	60	3931	27728	7482	43108	393659	83421	3944	864	123827	4474	98796	808	496972	63324	41	8007	0	7159398	0	17947	0	4565705	0	50450	7281859	777359	0	1136476	262106	7341739	301791	113432	8007
53.5	32788	40	40445	121	4510	31709	9138	36268	474104	74010	4582	860	119257	5262	161693	777	801731	62762	55	10515	0	7032968	0	53173	0	5573258	0	57887	7968626	977953	0	1136829	280469	8533566	350130	147244	10515
54.5	39525	50	48529	240	5248	36248	11429	32434	388058	64754	5280	866	115629	6450	211879	751	1249462	62424	74	14431	0	6942305	0	139898	0	6669093	0	66819	8582842	1175796	0	1129548	308111	9450451	402677	197585	14431
55.5	46458	87	57380	460	6186	41403	14716	31729	223385	55964	6039	884	112972	8209	225105	730	1874090	62397	98	20514	0	6890896	0	321066	0	7838493	0	77596	9113877	1354614	0	1114079	346355	9968055	457718	263486	20514
56.5	54341	206	66886	857	7373	47245	19466	33862	103403	47866	6857	918	111325	10790	196880	715	2698692	62749	129	29866	0	6883569	0	636151	0	9063637	0	90660	9558714	1499825	0	1089143	396659	10041270	512978	339790	29866
57.5	64217	535	76887	1545	8873	53859	26172	38241	53214	40596	7734	973	110736	14542	144294	706	3726169	63541	170	44015	0	6926679	0	1084611	0	10324013	0	106578	9920846	1601078	0	1052803	460565	9705392	565910	417657	44015
58.5	77153	1331	87174	2701	10765	61346	35217	44083	45024	34218	8666	1055	111270	19932	90495	705	4931759	64831	221	64986	0	7028249	0	1595982	0	11597165	0	126086	10208536	1653787	0	1002865	539610	9050105	614127	486641	64986
59.5	93928	2993	97503	4576	13152	69829	46711	50575	68672	28734	9651	1169	113008	27534	49884	712	6260109	66681	286	95321	0	7198065	0	2043928	0	12859742	0	150153	10432878	1659345	0	937561	635208	8184618	655878	537461	95321
60.5	114805	5993	107610	7519	16165	79454	60399	57019	134922	24103	10683	1325	116057	37982	25140	729	7628700	69157	369	138022	0	7447746	0	2307714	0	14088750	0	180054	10606021	1624139	0	856398	748531	7210189	690448	564280	138022
61.5	139491	10683	117238	11997	19968	90394	75682	62938	224864	20251	11758	1531	120551	51856	12367	758	8937686	72336	474	196391	0	7790795	0	2335061	0	15262851	0	217463	10739752	1557815	0	760895	880410	6206442	718383	565648	196391
62.5	167322	17044	126163	18595	24757	102846	91753	68112	266001	17091	12867	1802	126663	69485	6571	804	10084329	76303	606	273782	0	8242584	0	2157858	0	16363522	0	264547	10844536	1471343	0	654893	1031286	5229341	741497	544071	273782
63.5	197579	24544	134225	28018	30763	117031	107796	72550	217589	14532	14003	2153	134607	90726	4165	877	10978728	81151	772	373267	0	8820203	0	1858775	0	17375959	0	324058	10928988	1375366	0	544216	1201242	4315413	762695	504709	373267
64.5	229756	32230	141344	41056	38240	133189	123153	76435	129457	12484	15156	2605	144652	114757	3195	995	11557201	86974	980	497285	0	9542074	0	1524363	0	18289629	0	399366	10999715	1279081	0	435667	1390107	3487383	785704	453861	497285
65.5	263650	39050	147533	58518	47460	151572	137420	80081	63946	10865	16316	3182	157128	140029	2770	1194	11790398	93861	1238	647335	1	10427193	0	1216055	0	19098443	0	494410	11061447	1189730	0	335668	1597620	2758583	814824	397680	647335
66.5	299247	44214	152907	81135	58699	172439	150451	83920	33208	9604	17471	3915	172445	164431	2541	1542	11684814	101883	1560	823789	4	11493860	0	965400	0	19800604	0	613499	11117372	1112592	0	249026	1823604	2135401	854760	341341	823789
67.5	336499	47433	157668	109423	72230	196046	162305	88517	22131	8643	18609	4839	191104	185679	2399	2152	11278120	111082	1958	1025863	11	12757781	0	783552	0	20398167	0	760918	11169595	1051308	0	178233	2068090	1618306	910585	288647	1025863
68.5	375150	48931	162096	143545	88321	222643	173183	94627	18148	7935	19719	5992	213716	201808	2404	3211	10630162	121453	2448	1251776	33	14229515	0	673868	0	20896411	0	940334	11219654	1008382	0	123471	2331351	1202387	987798	241990	1251776
69.5	414728	49308	166524	183198	107258	252466	183364	103271	16143	7443	20789	7420	241008	211591	3069	4987	9812114	132931	3050	1499068	87	15911333	0	641611	0	21303102	0	1154048	11269029	985722	0	83162	2613819	878168	1092431	202545	1499068
70.5	454744	49349	171310	227562	129374	285743	193177	115826	14658	7141	21809	9169	273829	214740	6560	7835	8896155	145378	3786	1765028	215	17793784	0	698811	0	21627734	0	1402231	11319575	985151	0	54761	2915872	632973	1231131	170580	1765028
71.5	495022	49892	176804	275353	155105	322696	202993	134102	13360	7013	22769	11283	313138	211857	19238	12176	7947373	158581	4680	2047147	493	19852400	0	863552	0	21880794	0	1682313	11373840	1008845	0	35477	3237521	452648	1411131	145796	2047147
72.5	535999	51761	183312	324974	185037	363551	213228	160366	12181	7053	23662	13806	359953	204188	52641	18436	7018701	172252	5761	2343548	1055	22045219	0	1153349	0	22073112	0	1988757	11435226	1059678	0	22767	3578033	323226	1640028	127633	2343548
73.5	578881	55779	191061	374744	219943	408553	224362	197224	11110	7263	24481	16771	415275	193310	114649	26978	6148852	186049	7062	2653301	2118	24311817	0	1573717	0	22215314	0	2313341	11507995	1141465	0	14577	3935552	232192	1925281	115506	2653301
74.5	625604	62806	200161	423146	260768	457980	236950	247269	10147	7655	25223	20202	479939	180832	191118	38018	5362675	199597	8617	2976594	4003	26574556	0	2106022	0	22317399	0	2646016	11597129	1259047	0	9379	4306786	169158	2273416	108981	2976594
75.5	678671	73793	210584	469040	308551	512156	251632	312424	9290	8252	25886	24104	554421	168177	243810	51562	4673109	212526	10464	3314740	7146	28742435	0	2701360	0	22388441	0	2976212	11708105	1418150	0	6108	4686860	126036	2688935	107880	3314740
76.5	740952	89810	222147	511790	364271	571454	269137	393005	8540	9087	26471	28462	638592	156458	242164	67399	4083905	224508	12645	3669987	12094	30717563	0	3286341	0	22436409	0	3294356	11846626	1624909	0	4054	5069405	96849	3173025	112353	3669987
77.5	815538	112057	234524	551300	428640	636297	290275	486710	7895	10209	26980	33239	731453	146441	192767	85136	3592480	235286	15202	4045175	19466	32403720	0	3781023	0	22468092	0	3593269	12018372	1884908	0	2760	5446947	77364	3722262	122910	4045175
78.5	905660	141837	247265	587978	501888	707141	315913	587985	7352	11687	27420	38373	830923	138577	127848	104291	3192476	244707	18179	4443222	29894	33715936	0	4121921	0	22489122	2	3869118	12228805	2201671	0	1940	5811591	64704	4327521	140434	4443222
79.5	1014653	180512	259856	622691	583620	784438	346938	688229	6909	13607	27796	43782	933747	133060	74217	124411	2875823	252732	21623	4866513	43945	34589668	0	4279382	0	22504063	4	4121735	12483059	2574629	0	1416	6155941	57001	4973389	166169	4866513
80.5	1145931	229427	271773	656770	672785	868594	384180	777155	6564	16085	28119	49367	1035596	129908	40191	145188	2634260	259437	25579	5316227	62031	34988025	0	4261793	0	22516559	8	4354278	12785911	2996884	0	1079	6474087	53134	5638286	201659	5316227
81.5	1302915	289836	282556	692160	767791	959909	428326	845093	6316	19269	28397	55019	1131411	129040	22124	166551	2460371	265003	30092	5791704	84336	34905767	0	4106519	0	22529509	14	4572362	13141811	3453368	0	862	6762496	52561	6295423	248637	5791704
82.5	1488915	362818	291873	731774	866707	1058517	479790	885482	6166	23341	28642	60624	1215966	130331	13764	188717	2348221	269696	35203	6289952	110773	34369366	0	3863815	0	22545260	26	4782931	13554953	3920253	0	727	7020597	55237	6914609	308822	6289952
83.5	1706938	449206	299566	780046	967495	1164321	538585	896586	6117	28530	28867	66076	1284550	133662	10511	212207	2293719	273839	40954	6805419	140984	33433157	0	3581512	0	22565783	47	4993122	14029344	4366386	0	648	7250948	61618	7464745	383615	6805419
84.5	1959452	549515	305678	843542	1068156	1276942	604191	881720	6185	35101	29086	71281	1333640	138949	9832	237814	2294762	277786	47380	7330121	174389	32172406	0	3295535	0	22592832	83	5209338	14568830	4757057	0	613	7458972	72768	7916744	473695	7330121
85.5	2248125	663882	310460	931230	1166767	1395685	675477	847989	6422	43363	29312	76165	1361374	146156	10537	266558	2351208	281900	54511	7854168	210282	30674602	0	3027272	0	22628060	143	5436641	15177051	5059536	0	618	7652302	90570	8246522	578528	7854168
86.5	2573579	791997	314352	1053800	1261406	1519510	750698	804151	7015	53647	29562	80684	1367744	155308	12128	299610	2464684	286526	62373	8366670	247959	29030518	0	2785873	0	22673087	240	5678482	15857283	5249006	0	664	7839906	118089	8437632	695875	8366670
87.5	2935194	933045	317958	1221450	1350038	1647031	827603	758496	8562	66283	29852	84818	1354438	166489	14429	338217	2638141	291982	70981	8856869	286873	27326392	0	2572666	0	22729521	396	5936729	16612138	5313121	0	762	8031121	160105	8483119	821433	8856869
88.5	3330995	1085649	322009	1440076	1430429	1776526	903643	717397	12738	81566	30199	88583	1324425	179834	17407	383619	2875080	298541	80343	9315342	326792	25638149	0	2385435	0	22798932	639	6211910	17443113	5253820	0	940	8234737	223821	8386263	948756	9315342
89.5	3757621	1247837	327333	1706838	1500180	1905970	976262	684782	23425	99699	30623	92024	1281389	195525	21089	436967	3178282	306432	90456	9735028	367954	24028018	0	2221377	0	22882789	1013	6503572	18349993	5085979	0	1287	8458219	319686	8160032	1069616	9735028
90.5	4210382	1417059	334820	2007106	1556878	2033086	1043203	662333	47847	120739	31144	95219	1229150	213770	25533	499264	3547946	315834	101303	10111898	411196	22543453	2	2078555	0	22982368	1576	6810699	19330148	4833590	0	2204	8707097	462108	7825311	1174876	10111898
91.5	4683347	1590259	345396	2314927	1598364	2155425	1102762	650096	96259	144533	31783	98278	1171215	234788	30814	571322	3979230	326879	112855	10445164	458051	21217849	3	1956225	0	23098659	2407	7132099	20377801	4524826	0	5451	8984545	669620	7408251	1255792	10445164
92.5	5169450	1764016	359995	2597951	1623047	2270461	1153935	647165	178435	170675	32563	101341	1110476	258785	37028	653755	4459462	339662	125067	10737017	510808	20072465	5	1854564	0	23232266	3614	7466731	21483377	4187428	0	17304	9291149	963800	6937215	1305489	10737017
93.5	5660576	1934732	379509	2825472	1630195	2375714	1196444	652250	297141	198487	33511	104583	1049105	285938	44319	747017	4965636	354250	137880	10991976	572510	19118928	9	1774237	0	23383341	5332	7813935	22633085	3845360	0	54558	9624895	1366157	6439873	1320244	10991976
94.5	6147628	2098852	404727	2976477	1620124	2468879	1230631	664051	442269	227042	34651	108218	988584	316375	52926	851470	5463248	370689	151220	11216001	646911	18361825	15	1716057	0	23551535	7740	8173536	23808875	3517077	0	149101	9981385	1892518	5940892	1300198	11216001
95.5	6620633	2253079	436222	3044417	1594236	2547965	1257294	681469	590839	255229	36010	112497	929815	350159	63241	967482	5907682	389021	165000	11415543	738383	17801046	25	1680798	0	23735994	11054	8545828	24988897	3215212	0	339478	10354345	2545410	5460459	1249278	11415543
96.5	7068923	2394552	474213	3037100	1554893	2611406	1277485	703685	714649	281853	37618	117717	873286	387281	75873	1095520	6249034	409289	179122	11596681	851783	17433668	42	1669162	0	23935380	15540	8931426	26148499	2947222	0	642818	10736394	3306418	5013680	1174346	11596681
97.5	7481463	2520978	518383	2972443	1505140	2658159	1292339	730170	791522	305772	39502	124220	819210	427656	91632	1236213	6440266	431546	193482	11764453	992309	17255319	68	1681808	0	24147928	21513	9330996	27261757	2716513	0	1025321	11120063	4131846	4610714	1083850	11764453
98.5	7847356	2630686	567703	2872375	1448350	2687756	1302945	760672	813367	326015	41695	132393	767659	471114	111387	1390349	6447055	455859	207974	11922436	1165349	17261003	109	1719415	0	24371511	29338	9744888	28303354	2523654	0	1405441	11498906	4954986	4257415	986351	11922436
99.5	8156495	2722640	620314	2757342	1387841	2700310	1310274	795197	787071	341901	44229	142661	718645	517393	135709	1558800	6256442	482301	222492	12072580	1376339	17445434	171	1782716	0	24603701	39420	10172689	29250600	2367460	0	1697616	11868536	5696392	3956231	889300	12072580
100.5	8400306	2796381	673546	2642860	1326565	2696487	1315157	834004	729240	353097	47141	155473	672178	566119	164375	1742356	5881105	510953	236942	12215274	1630649	17802946	265	1872483	0	24841805	52206	10612744	30085295	2245845	0	1861494	12227334	6280033	3707165	798275	12215274
101.5	8572457	2851957	724137	2538391	1266883	2677431	1318288	877629	658851	359640	50469	171282	628284	616779	195943	1941487	5357394	541888	251239	12349574	1933495	18327045	405	1989457	0	25082846	68161	11061706	30795165	2156420	0	1917195	12576648	6650121	3508636	716733	12349574
102.5	8669422	2889815	768682	2447923	1210472	2644663	1320260	926921	591466	361910	54257	190516	587015	668669	227749	2156075	4737542	575169	265320	12473546	2289870	19009701	608	2134216	0	25323496	87753	11514176	31374671	2096902	0	1922569	12920369	6782619	3358194	646167	12473546
103.5	8690790	2910702	804250	2371420	1158347	2599970	1321587	983120	536539	360566	58551	213540	548439	720849	256536	2385151	4078726	610838	279140	12584650	2704504	19840478	902	2306975	0	25559921	111428	11962524	31825077	2065344	0	1937207	13263912	6687715	3253033	586507	12584650
104.5	8639270	2915563	829009	2306426	1110955	2545281	1322728	1047935	497476	356462	63397	240619	512627	772091	279646	2626702	3432564	648908	292682	12680124	3181820	20805626	1320	2507309	0	25787588	139584	12396952	32153845	2060269	0	1996653	13612814	6403410	3190331	536604	12680124
105.5	8520384	2905474	842665	2249419	1068321	2482560	1324105	1123631	473257	350567	68843	271884	479638	820854	296315	2877584	2837935	689362	305953	12757319	3725906	21887295	1908	2733810	0	26001032	172535	12805849	32373462	2080725	0	2104191	13971214	5983715	3167433	494695	12757319
106.5	8341909	2881580	846542	2196762	1030195	2413705	1326098	1213082	460479	343892	74926	307304	449513	865303	308520	3133575	2318284	732151	318985	12813951	4340471	23063021	2723	2983682	0	26193651	210481	13176453	32499939	2126299	0	2236378	14340549	5486052	3181913	458777	12813951
107.5	8113157	2845077	843259	2145284	996178	2340475	1329039	1319744	455095	337439	81676	346674	422260	903395	320980	3389575	1882807	777204	331835	12848285	5028777	24305642	3840	3252311	0	26357585	253485	13495772	32551187	2197096	0	2355915	14718728	4961487	3231541	426896	12848285
108.5	7844198	2797211	836092	2092570	965824	2264439	1333196	1447463	453518	332173	89103	389618	397855	933051	340159	3639925	1529944	824432	344582	12859223	5793548	25583786	5354	3532913	0	26483747	301441	13751663	32545499	2293699	0	2426309	15099913	4449320	3314199	397336	12859223
109.5	7545133	2739294	828242	2037051	938693	2186943	1338758	1600053	453112	329013	97195	435613	376243	952400	372399	3878807	1251532	873740	357322	12846327	6636817	26862955	7385	3816372	0	26562059	354067	13933946	32500264	2417102	0	2423817	15474926	3975746	3427747	368762	12846327
110.5	7225477	2672731	822229	1977969	914385	2109096	1345812	1780548	452224	328844	105914	484029	357333	960074	421543	4100664	1036419	925045	370168	12809780	7559705	28107200	10080	4091424	0	26581937	410900	14035370	32431002	2568610	0	2343467	15832158	3555256	3569883	340286	12809780
111.5	6893715	2599042	819554	1915282	892548	2031780	1354333	1990135	449990	332528	115193	534181	341010	955502	486749	4300590	873062	978290	383241	12750317	8562087	29281224	13620	4345290	0	26532998	471302	14052323	32350715	2749690	0	2198187	16158796	3193349	3738016	311496	12750317
112.5	6557020	2519860	820664	1849528	872874	1955663	1364175	2226880	446068	340914	124938	585385	327138	939134	561480	4474634	751038	1033458	396668	12669125	9642127	30352678	18225	4564781	0	26405955	534492	13985157	32269537	2961755	0	2012685	16442148	2889422	3929163	282434	12669125
113.5	6221137	2436921	825152	1781671	855091	1881220	1375074	2484531	440437	354842	135036	637010	315564	912524	634453	4619994	661735	1090588	410579	12567750	10795668	31294365	24160	4737732	0	26193579	599574	13838116	32194594	3205854	0	1815313	16670880	2639229	4139894	253530	12567750
114.5	5890405	2352015	832069	1712961	838954	1808764	1386661	2751838	433256	375110	145361	688528	306124	878233	692563	4735090	598504	1149787	425102	12447992	12015472	32086047	31741	4854530	0	25891625	665584	13618884	32130009	3482259	0	1631049	16836007	2436682	4366338	225496	12447992
115.5	5567868	2266932	840246	1644792	824246	1738472	1398487	3012891	424810	402407	155790	739537	298651	839551	724773	4819532	556524	1211236	440358	12311828	13290394	32715610	41341	4909387	0	25499561	731545	13337850	32076987	3789924	0	1477269	16931579	2275012	4604245	199193	12311828
116.5	5255466	2183390	848557	1578590	810780	1670416	1410054	3248778	415478	437204	166214	789781	292976	800088	725370	4873990	532573	1275200	456462	12161335	14604574	33179464	53397	4901088	0	25020990	796519	13007197	32033924	4125817	0	1362410	16955008	2147432	4849112	175500	12161335
117.5	4954252	2102962	856092	1515719	798406	1604583	1420865	3440493	405732	479594	176557	839147	288932	763323	695240	4900021	524784	1342023	473516	11998643	15936844	33482138	68416	4833030	0	24463705	859659	12639963	31996545	4484182	0	1286637	16907083	2047444	5096347	155192	11998643
118.5	4664630	2027023	862243	1457410	787032	1540904	1430461	3572494	396116	529094	186789	887651	286360	732201	640899	4899857	532447	1412125	491612	11825892	17260554	33635198	86983	4712600	0	23839333	920258	12249168	31958057	4855787	0	1243510	16791711	1968941	5341462	138850	11825892
119.5	4386580	1956704	866725	1404721	776645	1479273	1438470	3635936	387227	584448	196941	935413	285107	708864	571977	4876192	555869	1485996	510825	11645201	18544023	33655663	109766	4550030	0	23162638	977780	11847088	31909373	5227320	1	1222024	16615450	1906200	5580260	126818	11645201
120.5	4119855	1892875	869540	1358509	767337	1419559	1444637	3630528	379677	643472	207113	982635	285028	694547	498421	4831994	596257	1564174	531217	11458643	19751789	33564150	137521	4357036	0	22450570	1031895	11444732	31839444	5581116	2	1208837	16386908	1853857	5809001	119193	11458643
121.5	3864147	1836148	870927	1319427	759342	1361631	1448850	3564410	374056	703013	217482	1029568	285990	689622	428379	4770334	655626	1647230	552834	11268218	20846652	33382988	171100	4145486	0	21721175	1082481	11051516	31735751	5895478	4	1190667	16116072	1806898	6024526	115848	11268218
122.5	3619197	1786893	871289	1287922	753070	1305361	1451146	3452080	370893	759082	228305	1076487	287868	693758	367219	4694261	736654	1735737	575708	11075819	21792392	33134473	211456	3926323	0	20992513	1129636	10675118	31585002	6145794	7	1156708	15813615	1760709	6224329	116469	11075819
123.5	3384871	1745272	871122	1264240	749145	1250640	1451697	3311098	370617	807199	239921	1123675	290548	706128	317547	4606699	842456	1830233	599855	10883190	22556837	32839407	259644	3708840	0	20281681	1173663	10321485	31374028	6306610	12	1100646	15490230	1711187	6406567	120598	10883190
124.5	3161180	1711272	870947	1248432	748447	1197382	1450791	3158584	373527	842943	252748	1171405	293926	725609	279811	4510383	976196	1931183	625278	10691867	23114832	32515980	316828	3500328	0	19604037	1215056	9994943	31090852	6354586	21	1021703	15156029	1654901	6570029	127663	10691867
125.5	2948268	1684750	871257	1240351	752128	1145533	1448790	3008477	379764	862613	267278	1219935	297907	750949	253084	4407816	1140492	2038930	651967	10503114	23450634	32179008	384279	3306028	0	18972645	1254479	9698375	30725845	6272022	37	924359	14820031	1589273	6714058	137007	10503114
126.5	2746373	1665461	872474	1239642	761616	1095072	1446103	2870066	389302	863868	284063	1269501	302408	780875	235760	4301247	1336605	2153643	679901	10317855	23559334	31839502	463381	3129313	0	18397964	1292746	9433430	30272837	6050317	63	816822	14489765	1512751	6838458	147902	10317855
127.5	2555769	1653090	874917	1245727	778563	1046009	1443137	2747822	401942	846186	303705	1320321	307354	814158	226034	4192661	1563448	2275266	709051	10136602	23447082	31504523	555625	2971991	0	17887749	1330795	9200733	29730053	5692597	107	708819	14171004	1424914	6943385	159574	10136602
128.5	2376706	1647273	878789	1257781	804713	998388	1440278	2642206	417328	811004	326820	1372602	312678	849635	222185	4083787	1816590	2403466	739384	9959402	23130115	31177259	662613	2834647	0	17447111	1369673	9000085	29100702	5214679	179	609456	13867645	1326487	7029248	171227	9959402
129.5	2209359	1647612	884177	1274708	841656	952279	1437859	2550943	434980	761491	354014	1426537	318325	886223	222698	3976098	2087492	2537595	770858	9785800	22632805	30857284	786049	2716984	0	17078710	1410519	8830644	28393132	4643917	297	525747	13581729	1219239	7096623	182086	9785800
130.5	2053779	1653679	891060	1295123	890447	907773	1436157	2470360	454340	702010	385831	1482320	324248	922910	226301	3870831	2363301	2676658	803435	9614835	21985096	30540959	927736	2618113	0	16783007	1454561	8691066	27620483	4015924	485	462070	13313597	1105766	7146186	191452	9614835
131.5	1909875	1665016	899326	1317345	951094	864976	1435389	2396486	474831	637401	422703	1540141	330409	958758	231953	3769002	2627492	2819305	837072	9445075	21219747	30221939	1089569	2536780	0	16558561	1503110	8579624	26799881	3369774	784	420386	13062166	989195	7178673	198752	9445075
132.5	1777398	1681135	908803	1339423	1021974	824001	1435713	2325802	495914	572266	464888	1600188	336780	992911	238820	3671418	2861465	2963838	871731	9274692	20369768	29891765	1273522	2471536	0	16402323	1557571	8494307	25951256	2742746	1250	400899	12825284	872842	7194856	203596	9274692
133.5	1655953	1701503	919285	1359179	1099327	784960	1437249	2255650	517139	510409	512419	1662647	343346	1024602	246258	3578698	3046938	3108257	907378	9101576	19466327	29540536	1481639	2420845	0	16309926	1619450	8432882	25095947	2165764	1969	402799	12600136	759875	7195540	205804	9101576
134.5	1545018	1725540	930570	1374310	1177021	747959	1440085	2184367	538179	454510	565052	1727692	350098	1053170	253790	3491287	3168696	3250315	943980	8923488	18537270	29157625	1716014	2383143	0	16275958	1690376	8392949	24255284	1660458	3064	424848	12383653	653045	7181565	205414	8923488
135.5	1443967	1752605	942486	1382512	1246822	713090	1444295	2111228	558845	406063	622244	1795475	357042	1078073	261088	3409479	3217032	3387608	981511	8738227	17606275	28732432	1978777	2356859	0	16294202	1772124	8371982	23449292	1238258	4706	465697	12172885	554486	7153829	202660	8738227
136.5	1352109	1781989	954930	1381651	1299314	680430	1449950	2036281	579080	365516	683152	1866109	364195	1098902	267961	3333427	3189265	3517678	1019948	8543818	16692563	28255133	2272067	2340415	0	16357874	1866639	8367353	22695662	901361	7137	523938	11965307	465633	7113297	197931	8543818
137.5	1268715	1812913	967886	1369941	1325437	650034	1457125	1960133	598942	332522	746664	1939653	371585	1115382	274324	3263162	3089968	3638128	1059267	8338681	15811037	27717387	2598005	2332201	0	16459828	1976070	8376361	22009066	644989	10685	597966	11759038	387218	7061024	191712	8338681
138.5	1193050	1844530	981450	1346127	1318349	621938	1465906	1883726	618570	306232	811470	2016087	379255	1127370	280178	3198608	2929873	3746739	1099448	8121788	14972706	27112963	2958667	2330557	0	16592754	2102802	8396252	21400810	460190	15795	685722	11552958	319347	6998157	184531	8121788
139.5	1124397	1875927	995838	1309630	1275106	596158	1476384	1808136	638149	285564	876155	2095298	387262	1134852	285582	3139599	2723840	3841575	1140469	7892767	14185253	26438227	3356040	2333754	0	16749354	2249479	8424239	20878810	336521	23048	784439	11346734	261625	6925943	176906	7892767
140.5	1062075	1906143	1011389	1260636	1197602	572687	1488645	1734404	657875	269395	939309	2177052	395674	1137921	290628	3085888	2488424	3921075	1182301	7651973	13453659	25692464	3791987	2339996	0	16922496	2419038	8457528	20447815	264171	33197	890455	11140763	213296	6845720	169309	7651973
141.5	1005455	1934185	1028553	1200103	1092390	551505	1502758	1663409	677919	256702	999641	2260980	404576	1136764	295419	3037165	2239635	3984120	1224914	7400493	12780794	24877997	4268196	2347452	0	17105349	2614720	8493340	20109797	235352	47197	999188	10936056	173381	6758904	162143	7400493
142.5	953965	1959058	1047872	1129692	969373	532573	1518754	1595785	698404	246620	1056085	2346568	414066	1131640	300056	2993065	1991260	4030072	1268266	7140101	12167937	24000096	4786127	2354298	0	17291492	2840082	8528946	19864424	244997	66229	1105295	10734080	140803	6666968	155735	7140101
143.5	907093	1979793	1069943	1051606	839763	515843	1536593	1531880	719380	238470	1107878	2433143	424257	1122862	304623	2953184	1753937	4058780	1312307	6873169	11615218	23066678	5346952	2358804	0	17474995	3098980	8561690	19709559	290893	91724	1203023	10536591	114476	6571414	150344	6873169
144.5	864387	1995482	1095379	968388	713936	501254	1556143	1471757	740820	231744	1154606	2519884	435274	1110780	309191	2917087	1534925	4070561	1356976	6602533	11121964	22087850	5951493	2359423	0	17650486	3395535	8589030	19641723	373430	125371	1286714	10345459	93376	6473738	146169	6602533
145.5	825450	2005317	1124756	882684	599797	488738	1577140	1415215	762614	226085	1196214	2605824	447253	1095767	313815	2884324	1338381	4066155	1402200	6331346	10686962	21075313	6600149	2354898	0	17813194	3734068	8608571	19656503	495092	169113	1351362	10162518	76578	6375402	143363	6331346
146.5	789935	2008618	1158560	797025	502003	478221	1599167	1361846	784584	221256	1232984	2689879	460337	1078207	318540	2854435	1165948	4046658	1447896	6062911	10308659	20041707	7292826	2344351	0	17958984	4118987	8618099	19748882	659801	225120	1393138	9989435	63276	6277793	142058	6062911
147.5	757539	2004870	1197136	713642	422065	469619	1621629	1311098	806501	217108	1265481	2770872	474677	1058490	323406	2826968	1017427	4013448	1493970	5800527	9985297	18999943	8028861	2327355	0	18084394	4554645	8615622	19913502	872154	295732	1409780	9827609	52791	6182193	142371	5800527
148.5	727996	1993743	1240644	634338	359056	462842	1643742	1262347	828105	213559	1294490	2847576	490423	1037008	328464	2801487	891424	3968100	1540320	5547349	9715003	17962582	8806946	2303972	0	18186666	5045127	8599396	20144845	1136597	383379	1400765	9678095	44559	6089748	144427	5547349
149.5	701072	1975106	1289027	560439	310579	457791	1664543	1214968	849122	210571	1320931	2918757	507718	1014153	333778	2777581	785878	3912308	1586835	5306265	9495847	16941309	9625054	2274739	0	18263786	5593999	8567959	20437367	1456576	490464	1367278	9541559	38125	6001440	148365	5306265
150.5	676556	1949036	1341997	492785	273659	454355	1682918	1168401	869274	208139	1345787	2983227	526696	990314	339440	2754880	698458	3847803	1633398	5079812	9325865	15946516	10480376	2240628	0	18314517	6203997	8520156	20785580	1833687	619219	1311956	9418256	33125	5918067	154351	5079812
151.5	654262	1915807	1399040	431784	245400	452405	1697646	1122204	888267	206276	1370033	3039888	547471	965884	345578	2733063	626829	3776294	1679891	4870112	9203066	14987033	11369253	2202947	0	18338433	6876677	8455156	21184092	2266908	771534	1238504	9308015	29274	5840226	162583	4870112
152.5	634020	1875874	1459436	377484	223348	451794	1707476	1076092	905765	205005	1394575	3087782	570128	941256	352370	2711864	568819	3699410	1726193	4678837	9125418	14069972	12287142	2163237	0	18335937	7612036	8372464	21627628	2751974	948770	1151244	9210255	26354	5768303	173296	4678837
153.5	615676	1829849	1522305	329662	205624	452351	1711209	1029968	921348	204360	1420210	3126133	594712	916829	360051	2691081	522500	3618661	1772183	4507199	9090819	13200704	13228576	2123140	0	18308255	8408131	8271926	22111015	3280966	1151579	1054671	9124000	24198	5702468	186763	4507199
154.5	599088	1778465	1586654	287913	190887	453877	1707797	983933	934461	204377	1447592	3154373	621227	893001	368933	2670579	486224	3535409	1817741	4355954	9097062	12382929	14187165	2084279	0	18257400	9260731	8153723	22629155	3842212	1379725	953077	9047908	22687	5642678	203290	4355954
155.5	584129	1722540	1651443	251718	178243	456142	1696426	938289	944380	205093	1477213	3172169	649618	870175	379410	2650288	458622	3450858	1862751	4225419	9141795	11618812	15155608	2048144	0	18186100	10163033	8018357	23176964	4420519	1631947	850278	8980305	21735	5588683	223211	4225419
156.5	570683	1662932	1715637	220514	167122	458881	1676599	893533	950195	206549	1509398	3179428	679770	848744	391979	2630200	438586	3366040	1907098	4115498	9222476	10909177	16125746	2016005	0	18097701	11105501	7866633	23749296	4997776	1905873	749448	8919227	21293	5540036	246871	4115498
157.5	558646	1600508	1778266	193728	157173	461798	1648186	850349	950847	208784	1544303	3176292	711505	829087	407249	2610358	425243	3281825	1950672	4025706	9336330	10253720	17088639	1988842	0	17996025	12075842	7699628	24340832	5553894	2197990	653053	8862469	21336	5496119	274611	4025706
158.5	547923	1536103	1838465	170813	148186	464569	1611436	809586	945210	211838	1581921	3163129	744574	811548	425953	2590841	417924	3198927	1993364	3955196	9480316	9651231	18034679	1967307	0	17885218	13059179	7518654	24945942	6068018	2503705	562871	8807635	21870	5456156	306735	3955196
159.5	538435	1470493	1895508	151266	140034	466844	1566966	772242	932224	215752	1622095	3140504	778668	796415	448947	2571748	416133	3117916	2035071	3902786	9651103	9099805	18953742	1951704	0	17769579	14038418	7325224	25558520	6519904	2817476	480053	8752204	22928	5419252	343480	3902786
160.5	530110	1404377	1948816	134631	132635	468259	1515708	739438	911064	220563	1664528	3109151	813418	783894	477196	2553171	419516	3039234	2075691	3866976	9845057	8597032	19835367	1941992	0	17653391	14994817	7121002	26171793	6891319	3133017	405230	8693587	24575	5384413	384974	3866976
161.5	522886	1338360	1997967	120509	125934	468448	1458833	712380	881318	226308	1708801	3069935	848410	774082	511745	2535172	427837	2963213	2115123	3845974	10058248	8140175	20668968	1937797	0	17540759	15908734	6907760	26778127	7167344	3443583	338613	8629208	26914	5350588	431195	3845974
162.5	516712	1272947	2042680	108550	119887	467058	1397664	692302	843131	233020	1754393	3023817	883196	766936	553652	2517757	440948	2890090	2153271	3837715	10286476	7726305	21444074	1938447	0	17435463	16760501	6687333	27368837	7337416	3742280	280102	8556570	30090	5316704	481924	3837715
163.5	511541	1208548	2082797	98458	114455	463764	1333580	680378	797288	240730	1800692	2971815	917312	762254	603882	2500850	458758	2820019	2190041	3839882	10525310	7352422	22150582	1943007	0	17340842	17531359	6461573	27934041	7396028	4022409	229381	8473336	34305	5281700	536710	3839882
164.5	507330	1145483	2118259	89977	109602	458291	1267934	677587	745203	249459	1847022	2914967	950297	759668	663166	2484273	481212	2753091	2225340	3849941	10770149	7015545	22779018	1950327	0	17259694	18204396	6232308	28462575	7343005	4277801	185987	8377408	39834	5244562	594843	3849941
165.5	504036	1083993	2149081	82894	105292	450423	1201977	684540	688817	259223	1892659	2854303	981715	758646	731809	2467731	508258	2689340	2259083	3865178	11016295	6712781	23320805	1959094	0	17194210	18765370	6001306	28942017	7183350	4503114	149373	8266998	47041	5204363	655345	3865178
166.5	501613	1024253	2175322	77032	101487	440026	1136811	701256	630409	270030	1936850	2790818	1011166	758520	809476	2450804	539812	2628759	2291188	3882743	11259042	6441375	23768507	1967891	0	17145934	19203393	5770242	29358845	6926690	4694080	118955	8140700	56410	5160282	716984	3882743
167.5	500007	966386	2197066	72241	98151	427053	1073354	726916	572367	281872	1978838	2725449	1038306	758525	894974	2432958	575733	2571302	2321579	3899719	11493763	6198743	24116058	1975255	0	17115744	19511381	5540673	29698752	6586395	4847672	94140	7997541	68574	5111635	778312	3899719
168.5	499150	910476	2214399	68401	95248	411555	1012331	759649	516940	294733	2017876	2659057	1062857	757854	986071	2413553	615780	2516898	2350190	3913184	11716006	5982497	24358951	1979735	0	17103849	19686262	5314015	29947127	6178489	4962194	74350	7837034	84355	5057891	837728	3913184
169.5	498956	856581	2227398	65414	92740	393678	954276	796403	466035	308581	2053253	2592424	1084615	755726	1079408	2391875	659585	2465450	2376964	3920302	11921584	5790451	24494387	1979946	0	17109808	19728931	5091533	30089697	5720450	5037281	59043	7659194	104810	4998680	893568	3920302
170.5	499319	804740	2236122	63201	90592	373660	899548	832983	421075	323370	2084307	2526238	1103446	751445	1170560	2367178	706622	2416841	2401854	3918406	12106661	5620627	24521362	1974617	0	17132560	19643967	4874330	30113286	5230044	5073826	47719	7464554	131283	4933798	944200	3918406
171.5	500106	754984	2240608	61697	88767	351820	848350	864328	382933	339041	2110443	2461097	1119294	744459	1254276	2338723	756182	2370941	2424827	3905096	12267815	5471256	24440708	1962632	0	17170455	19439166	4663347	30006649	4724271	5073839	39940	7254144	165462	4863203	988129	3905096
172.5	501155	707338	2240873	60852	87231	328540	800759	885046	351942	355524	2131152	2397510	1132161	734399	1324928	2305835	807359	2327603	2445861	3878326	12402108	5340766	24255064	1943066	0	17221301	19124925	4459361	29761300	4218517	5040258	35331	7029454	209429	4787000	1024094	3878326
173.5	502276	661824	2236916	60625	85948	304250	756750	890158	327963	372739	2146016	2335896	1142109	721098	1377118	2267950	859056	2286668	2464949	3836486	12507121	5227777	23968793	1915208	0	17282410	18713560	4262995	29372254	3725944	4976730	33595	6792381	265707	4705432	1051147	3836486
174.5	503246	618463	2228730	60981	84883	279400	716219	875947	310486	390603	2154721	2276594	1149242	704596	1406372	2224667	909996	2247967	2482097	3778471	12580986	5131087	23587841	1878582	0	17350650	18218597	4074725	28838602	3257130	4887382	34511	6545149	337280	4618852	1068701	3778471
175.5	503816	577274	2216305	61889	84003	254445	679007	840702	298744	409031	2157065	2219871	1153694	685118	1409802	2175780	958767	2211320	2497322	3703726	12622403	5049664	23119549	1832963	0	17422498	17654110	3894892	28163849	2819956	4776600	37940	6290224	427582	4527704	1076550	3703726
176.5	503713	538274	2199646	63321	83274	229817	644917	785171	291819	427946	2152958	2165924	1155620	663043	1386588	2121306	1003874	2176537	2510654	3612270	12630636	4982628	22572424	1778392	0	17494099	17034116	3723715	27355968	2419691	4648827	43821	6030216	540439	4432500	1074859	3612270
177.5	502649	501474	2178775	65245	82662	205910	613728	712559	288733	447286	2142422	2114893	1155186	638863	1338181	2061492	1043815	2143423	2522132	3504689	12605510	4929240	21955880	1715186	0	17561333	16372087	3561305	26427148	2059231	4508385	52162	5767781	679928	4333794	1064119	3504689
178.5	500330	466878	2153749	67629	82137	183066	585209	628042	288524	467005	2125588	2066865	1152557	613136	1268154	1996812	1077170	2111773	2531806	3382105	12547382	4888891	21279970	1643940	0	17619886	15680568	3407679	25393268	1739443	4359346	63028	5505529	850172	4232160	1045086	3382105
179.5	496469	434481	2124663	70435	81667	161562	559126	537895	290290	487087	2102690	2021883	1147898	586445	1181715	1927942	1102691	2081378	2539727	3246118	12457124	4861083	20555106	1565523	0	17665330	14970909	3262774	24273115	1459565	4205422	76524	5245934	1055029	4128179	1018710	3246118
180.5	490804	404271	2091659	73617	81223	141606	535249	448444	293232	507546	2074057	1979951	1141366	559362	1084990	1855722	1119389	2052028	2545955	3098723	12336076	4845419	19791791	1481066	0	17693212	14253110	3126460	23087450	1217605	4049906	92765	4991266	1297696	4022416	986057	3098723
181.5	483111	376222	2054930	77127	80777	123339	513358	365105	296669	528432	2040098	1941042	1133110	532416	984206	1781115	1126612	2023508	2550547	2942214	12186015	4841588	19000365	1391923	0	17699157	13535758	2998554	21857986	1010729	3895634	111860	4743534	1580247	3915415	948241	2942214
182.5	473224	350297	2014726	80905	80307	106832	493244	291727	300053	549834	2001291	1905103	1123275	506076	884941	1705152	1124094	1995609	2553564	2779078	12009097	4849352	18190789	1299629	0	17678977	12826033	2878832	20606369	835599	3744984	133881	4504452	1903133	3807687	906364	2779078
183.5	461050	326449	1971347	84888	79794	92098	474714	230337	302973	571882	1958170	1872057	1112001	480736	791578	1628881	1111980	1968124	2555060	2611883	11807812	4868532	17372445	1205826	0	17628785	12129787	2767035	19353257	688644	3599883	158838	4275417	2264707	3699709	861475	2611883
184.5	446580	304619	1925149	89003	79229	79097	457590	181276	305155	594739	1911306	1841810	1099426	456710	707023	1553320	1090824	1940856	2555087	2443176	11584924	4898992	16553989	1112193	0	17545123	11451647	2662884	18117533	566288	3461843	186661	4057510	2660835	3591922	814542	2443176
185.5	429900	284737	1876532	93170	78613	67751	441711	143606	306454	618607	1861297	1814252	1085691	434236	632696	1479409	1061545	1913618	2553689	2275383	11343408	4940628	15743235	1020354	0	17425076	10795154	2566083	16915724	465099	3331999	217183	3851509	3084676	3484730	766436	2275383
186.5	411189	266725	1825934	97300	77967	57946	426931	115620	306837	643713	1808748	1789262	1070941	413478	568745	1407982	1025373	1886239	2550905	2110736	11086383	4993346	14947078	931805	0	17266390	10162908	2476330	15761625	381897	3211151	250132	3657912	3526689	3378504	717930	2110736
187.5	390710	250497	1773827	101290	77340	49553	413123	95325	306371	670310	1754260	1766710	1055326	394534	514380	1339737	983771	1858565	2546764	1951205	10817049	5057052	14171461	847841	0	17067568	9556711	2393318	14666124	313816	3099816	285132	3476968	3974913	3273587	669701	1951205
188.5	368801	235959	1720699	105028	76822	42427	400175	80801	305199	698665	1698419	1746457	1039003	377445	468255	1275228	938349	1830466	2541287	1798462	10538615	5131632	13421365	769503	0	16827950	8977711	2316742	13637215	258329	2998270	321707	3308720	4415531	3170295	622338	1798462
189.5	345853	223013	1667045	108382	76563	36422	387989	70412	303517	729054	1641782	1728359	1022134	362206	428805	1214854	890783	1801832	2534488	1653856	10254230	5216932	12700834	697553	0	16547765	8426526	2246304	12680159	213254	2906587	359297	3153039	4833687	3068919	576345	1653856
190.5	322281	211555	1613359	111210	76792	31394	376482	62883	301550	761748	1584871	1712267	1004887	348775	394506	1158870	842743	1772584	2526371	1518407	9966922	5312739	12013024	632465	0	16228143	7903359	2181713	11797758	176732	2824684	397277	3009666	5214480	2969734	532153	1518407
191.5	298501	201477	1560115	113354	77835	27206	365582	57292	299530	797010	1528163	1698030	987432	337079	364034	1107390	795841	1742666	2516935	1392824	9679536	5418760	11360268	574442	0	15871102	7408091	2122688	10990694	147209	2752343	434980	2878249	5544030	2872992	490122	1392824
192.5	274907	192670	1507762	114651	80115	23732	355231	53002	297677	835074	1472091	1685495	969937	327027	336349	1060406	751591	1712053	2506172	1277522	9394685	5534603	10744154	523450	0	15479489	6940363	2068962	10257906	123403	2689244	471718	2758372	5810503	2778930	450545	1277522
193.5	251848	185021	1456712	114942	84127	20860	345377	49594	296181	876134	1417034	1674510	952569	318513	310698	1017804	711394	1680749	2494068	1172658	9114702	5659747	10165608	479262	0	15056891	6499640	2020277	9596961	104277	2634981	506813	2649590	6004962	2687765	413648	1172658
194.5	229619	178417	1407330	114086	90361	18489	335978	46799	295192	920326	1363323	1664921	935483	311422	286588	979381	676540	1648781	2480608	1078170	8841611	5793528	9624991	441506	0	14607513	6085260	1976390	9004416	89012	2589078	539613	2551447	6121952	2599698	379598	1078170
195.5	208452	172740	1359933	111977	99164	16533	326995	44442	294810	967700	1311235	1656579	918828	305636	263730	944862	648217	1616205	2465776	993812	8577104	5935109	9122182	409715	0	14136033	5696475	1937070	8476132	76991	2550997	569514	2463501	6159773	2514909	348498	993812
196.5	188520	167874	1314780	108561	110547	14919	318393	42406	295089	1018194	1260999	1649338	902734	301038	241988	913921	627538	1583099	2449555	919201	8322529	6083465	8656666	383370	0	13647444	5332474	1902100	8007544	67783	2520147	595975	2385336	6120405	2433554	320395	919201
197.5	169941	163700	1272078	103849	123991	13584	310136	40611	296031	1071607	1212800	1643056	887318	297515	221321	886193	615558	1549560	2431932	853848	8078891	6237359	8227618	361943	0	13146884	4992407	1871274	7593887	61145	2495881	618530	2316573	6009137	2355768	295285	853848
198.5	152790	160099	1231973	97929	138311	12479	302187	38999	297599	1127564	1166778	1637598	872673	294955	201747	861288	613304	1515702	2412896	797196	7846857	6395333	7833975	344917	0	12639477	4675399	1844395	7230367	57031	2477500	636793	2256883	5833958	2281661	273118	797196
199.5	137106	156953	1194562	90962	151699	11559	294501	37523	299721	1185491	1123034	1632836	858876	293258	183308	838805	621791	1481649	2392445	748648	7626780	6555692	7474506	331812	0	12130176	4380559	1821278	6912296	55606	2464247	650469	2205986	5604793	2211315	253808	748648
200.5	122901	154142	1159891	83180	161986	10793	287030	36146	302303	1244591	1081637	1628651	845978	292326	166049	818340	642031	1447534	2370585	707590	7418717	6716508	7147866	322200	0	11623632	4106983	1801746	6635177	57275	2455304	659348	2163662	5332695	2144788	237237	707590
201.5	110169	151550	1127961	74860	167125	10152	279712	34837	305241	1303844	1042624	1624934	834010	292073	150006	799496	675034	1413496	2347328	673413	7222463	6875622	6852652	315703	0	11124081	3853764	1785628	6394771	62702	2449789	663313	2129745	5029058	2082109	223270	673413
202.5	98885	149064	1098735	66311	165750	9615	272478	33571	308437	1362009	1006009	1621586	822980	292415	135198	781888	721796	1379672	2322698	645523	7037577	7030659	6587439	312005	0	10635257	3619994	1772759	6187126	72831	2446752	662335	2104127	4704939	2023279	211755	645523
203.5	89007	146577	1072144	57836	157614	9164	265247	32328	311808	1417663	971782	1618522	812876	293280	121623	765152	783284	1346197	2296732	623356	6863423	7179056	6350825	310839	0	10160342	3404766	1762975	6008598	88875	2445176	656473	2086754	4370515	1968276	202538	623356
204.5	80480	143988	1048093	49713	143716	8784	257932	31089	315305	1469255	939918	1615669	803665	294600	109259	748949	860400	1313199	2269475	606382	6699200	7318100	6141448	311993	0	9701930	3207179	1756115	5855846	112276	2443976	645872	2077622	4034709	1917052	195467	606382
205.5	73233	141207	1026467	42170	126042	8466	250437	29843	318919	1515181	910376	1612966	795297	296312	98068	732972	953948	1280797	2240987	594108	6543978	7444976	5958019	315298	0	9262022	3026342	1752015	5725832	144615	2442012	630762	2076766	3704974	1869537	190395	594108
206.5	67182	138155	1007137	35372	107025	8200	242667	28579	322696	1553884	883106	1610367	787707	298360	87996	716945	1064588	1249100	2211338	586081	6396731	7556834	5799332	320622	0	8842050	2861376	1750509	5615797	187465	2438093	611448	2084254	3387216	1825641	187183	586081
207.5	62228	134770	989965	29413	88921	7980	234532	27291	326737	1583951	858048	1607841	780815	300690	78978	700631	1192791	1218206	2180608	581884	6256369	7650852	5664280	327866	0	8442904	2711423	1751424	5523254	242183	2431001	588313	2100174	3085840	1785257	185708	581884
208.5	58265	131005	974808	24322	73345	7799	225956	25977	331202	1604219	835138	1605367	774531	303254	70941	683834	1338791	1188198	2148889	581138	6121764	7724325	5551864	336956	0	8064985	2575646	1754577	5445963	309668	2419509	561805	2124609	2803870	1748266	185855	581138
209.5	55180	126831	961521	20073	61081	7655	216885	24635	336300	1613861	814306	1602940	768755	306004	63808	666398	1502542	1159147	2116279	583494	5991785	7774742	5461197	347839	0	7708265	2453236	1759778	5381913	390104	2402420	532429	2157621	2543126	1714533	187521	583494
210.5	52858	122239	949960	16596	52164	7542	207299	23267	342279	1612454	795481	1600566	763383	308896	57500	648212	1683680	1131109	2082887	588634	5865315	7799877	5391508	360472	0	7372348	2343415	1766820	5329311	482734	2378595	500737	2199222	2304427	1683920	190615	588634
211.5	51186	117239	939984	13796	46138	7460	197215	21879	349401	1600008	778591	1598264	758304	311887	51940	629209	1881487	1104131	2048825	596263	5741282	7797869	5342143	374823	0	7056540	2245440	1775484	5286558	585718	2346999	467310	2249336	2087798	1656281	195046	596263
212.5	50055	111859	931459	11563	42331	7404	186694	20476	357913	1576962	763562	1596062	753409	314936	47051	609363	2094876	1078242	2014209	606106	5618676	7767303	5312564	390858	0	6759911	2158607	1785531	5252241	696108	2306744	432747	2307765	1892661	1631467	200731	606106
213.5	49366	106145	924254	9791	40077	7375	175843	19066	368007	1544149	750322	1593995	748588	318003	42763	588689	2322379	1053465	1979158	617905	5496574	7707265	5302345	408541	0	6481364	2082249	1796706	5225120	809971	2257134	397641	2374143	1718011	1609331	207580	617905
214.5	49027	100156	918242	8378	38833	7370	164807	17660	379782	1502724	738800	1592107	743735	321050	39009	567240	2562152	1029811	1943791	631416	5374153	7617399	5311171	427829	0	6219686	2015744	1808734	5204114	922665	2197709	362567	2447893	1562562	1589727	215496	631416
215.5	48958	93964	913306	7240	38214	7388	153765	16266	393201	1454075	728922	1590448	738747	324041	35729	545104	2811997	1007280	1908226	646401	5250708	7497931	5338827	448660	0	5973608	1958507	1821320	5188292	1029234	2128280	328061	2528183	1424866	1572515	224367	646401
216.5	49089	87646	909332	6307	37969	7429	142910	14896	408058	1399719	720621	1589070	733530	326946	32867	522394	3069395	985867	1872578	662631	5125667	7349674	5385201	470956	0	5741842	1909998	1834151	5176865	1124869	2048960	294606	2613882	1303411	1557559	234065	662631
217.5	49362	81285	906211	5524	37951	7492	132439	13559	423963	1341205	713825	1588027	727997	329735	30374	499250	3331551	965558	1836956	679881	4998599	7174017	5450268	494610	0	5523125	1869714	1846895	5169174	1205371	1960178	262617	2703538	1196682	1544733	244436	679881
218.5	49728	74962	903839	4850	38073	7576	122531	12266	440339	1280023	708466	1587374	722070	332387	28206	475827	3595453	946335	1801466	697924	4869222	6972884	5534086	519488	0	5316251	1837190	1859206	5164679	1267553	1862679	232434	2795357	1103218	1533917	255298	697924
219.5	50149	68757	902119	4258	38282	7682	113334	11025	456451	1217529	704474	1587161	715684	334886	26326	452291	3857946	928174	1766204	716539	4737409	6748673	5636784	545419	0	5120086	1811993	1870724	5162950	1309510	1757512	204316	2887212	1021643	1525002	266442	716539
220.5	50593	62741	900954	3729	38546	7809	104952	9846	471456	1154899	701781	1587438	708784	337227	24698	428810	4115798	911048	1731262	735501	4603183	6504185	5758555	572195	0	4933597	1793721	1881082	5163652	1330744	1645996	178438	2976679	950683	1517888	277625	735501
221.5	51038	56976	900254	3251	38839	7957	97441	8735	484475	1093098	700316	1588246	701327	339413	23295	405553	4365787	894927	1696723	754585	4466717	6242527	5899637	599566	0	4755853	1781997	1889910	5166535	1332129	1529669	154899	3061095	889178	1512483	288577	754585
222.5	51467	51514	899931	2818	39137	8125	90807	7698	494675	1032878	700010	1589621	693284	341457	22091	382678	4604773	879777	1662661	773567	4328324	5967021	6060306	627242	0	4586038	1776464	1896842	5171414	1315738	1410233	133723	3137659	836083	1508707	299000	773567
223.5	51867	46393	899899	2425	39420	8314	85016	6738	501358	974780	700790	1591591	684638	343385	21064	360332	4829778	865564	1629143	792223	4188445	5681098	6240856	654891	0	4423448	1776778	1901521	5178159	1284570	1289475	114871	3203548	790470	1506487	308582	792223
224.5	52231	41642	900077	2072	39668	8523	80000	5857	504025	919164	702583	1594172	675387	345234	20197	338645	5038050	852251	1596227	810331	4047635	5388198	6441580	682148	0	4267487	1782605	1903609	5186675	1242240	1169198	98254	3256067	751514	1505755	317000	810331
225.5	52554	37277	900388	1758	39860	8753	75671	5057	502432	866236	705315	1597372	665538	347052	19474	317727	5227123	839801	1563965	827675	3906541	5091676	6662754	708617	0	4117667	1793612	1902793	5196886	1192642	1051139	83740	3292804	718493	1506453	323936	827675
226.5	52835	33302	900755	1483	39979	9002	71933	4336	496607	816078	708908	1601185	655114	348897	18883	297667	5394868	828176	1532402	844042	3765886	4794719	6904614	733883	0	3973592	1809463	1898792	5208721	1139668	936903	71172	3311783	690772	1508528	329089	844042
227.5	53074	29713	901108	1247	40008	9270	68692	3693	486829	768682	713284	1605597	644146	350836	18413	278533	5539528	817336	1501576	859229	3626448	4500279	7167329	757532	0	3834957	1829811	1891368	5222091	1086962	827902	60372	3311604	667800	1511929	332195	859229
228.5	53273	26498	901379	1048	39932	9557	65864	3125	473592	723980	718364	1610577	632679	352942	18056	260370	5659742	807241	1471518	873047	3489031	4211011	7450980	779164	0	3701527	1854294	1880330	5236884	1037760	725308	51159	3291550	649094	1516609	333035	873047
229.5	53432	23640	901505	884	39738	9861	63376	2627	457534	681862	724067	1616084	620764	355290	17806	243204	5754554	797851	1442257	885317	3354451	3929240	7755528	798423	0	3573135	1882532	1865542	5252945	994779	630025	43347	3251647	634234	1522522	331456	885317
230.5	53554	21115	901428	753	39418	10181	61172	2194	439360	642199	730311	1622067	608463	357959	17657	227041	5823420	789123	1413816	895881	3223512	3656937	8080788	815022	0	3449663	1914118	1846923	5270067	960174	542675	36762	3192669	622852	1529622	327378	895881
231.5	53642	18900	901095	651	38965	10516	59208	1821	419773	604856	737015	1628459	595842	361021	17608	211874	5866196	781017	1386215	904599	3096988	3395706	8426398	828773	0	3331038	1948622	1824458	5287989	935538	463605	31237	3116097	614624	1537863	320806	904599
232.5	53696	16966	900459	576	38375	10864	57453	1503	399402	569700	744097	1635184	582974	364543	17656	197680	5883118	773488	1359471	911353	2975609	3146798	8791786	839626	0	3217217	1985583	1798194	5306382	921923	392903	26622	3024018	609262	1547194	311828	911353
233.5	53718	15287	899482	523	37651	11222	55883	1235	378762	536608	751477	1642158	569936	368584	17802	184427	5874781	766493	1333598	916050	2860047	2911120	9176144	847696	0	3108184	2024518	1768240	5324857	919889	330428	22780	2918982	606508	1557564	300617	916050
234.5	53708	13837	898130	488	36795	11587	54485	1009	358227	505464	759078	1649283	556806	373186	18048	172076	5842106	759988	1308609	918624	2750908	2689262	9578397	853296	0	3003933	2064914	1734768	5342966	929548	275850	19592	2803838	606124	1568915	287422	918624
235.5	53664	12591	896380	469	35816	11958	53245	822	338025	476170	766823	1656458	543664	378378	18396	160581	5786305	753929	1284516	919033	2648723	2481530	9997174	856961	0	2904474	2106241	1698005	5360204	950616	228689	16954	2681558	607891	1581187	272558	919033
236.5	53584	11525	894218	462	34722	12329	52157	667	318257	448635	774641	1663571	530587	384170	18852	149894	5708837	748268	1261329	917267	2553950	2287980	10430792	859454	0	2809818	2147953	1658232	5376023	982456	188361	14777	2555061	611598	1594315	256389	917267
237.5	53466	10618	891640	464	33527	12697	51211	541	298919	422782	782463	1670510	517651	390550	19423	139967	5611375	742960	1239058	913340	2466967	2108455	10877229	861769	0	2719976	2189501	1615772	5389841	1024118	154215	12985	2427069	617040	1608228	239310	913340
238.5	53304	9852	888655	473	32247	13058	50403	439	279943	398541	790225	1677155	504929	397490	20118	130752	5495750	737958	1217713	907294	2388081	1942622	11334117	865096	0	2634961	2230334	1570987	5401058	1074381	125571	11514	2299990	624012	1622850	221726	907294
239.5	53094	9209	885281	489	30896	13406	49723	357	261227	375851	797870	1683387	492488	404938	20947	122201	5363917	733214	1197302	899196	2317524	1790009	11798739	870779	0	2554780	2269919	1524266	5409070	1131788	101752	10313	2175834	632309	1638103	204039	899196
240.5	52829	8675	881552	509	29494	13737	49165	293	242674	354659	805345	1689089	480390	412827	21926	114271	5217905	728680	1177833	889137	2255466	1650038	12268027	880230	0	2479437	2307745	1476015	5413288	1194692	82105	9338	2056180	641716	1653903	186624	889137
241.5	52505	8238	877516	533	28057	14045	48719	242	224216	334915	812602	1694143	468689	421071	23071	106919	5059777	724308	1159314	877226	2202012	1522052	12738583	894821	0	2408931	2343340	1426651	5413148	1261295	66018	8554	1942172	652012	1670162	169820	877226
242.5	52113	7887	873233	560	26606	14326	48374	202	205833	316576	819600	1698437	457433	429571	24405	100105	4891590	720050	1141751	863592	2157217	1405347	13206696	915753	0	2343261	2376278	1376591	5408133	1329707	52934	7932	1834539	662966	1686791	153917	863592
243.5	51649	7615	868779	591	25156	14572	48118	172	187562	299601	826303	1701866	446661	438216	25953	93794	4715360	715858	1125150	848378	2121082	1299191	13668385	943903	0	2282421	2406192	1326243	5397782	1397999	42358	7452	1733651	674338	1703699	139149	848378
244.5	51106	7413	864247	624	23725	14779	47937	150	169493	283954	832680	1704329	436403	446890	27749	87951	4533030	711685	1109515	831737	2093567	1202843	14119441	979667	0	2226406	2432784	1276000	5381706	1464267	33853	7096	1639576	685877	1720791	125695	831737
245.5	50482	7277	859743	660	22328	14942	47817	134	151767	269600	838705	1705738	426682	455472	29833	82546	4346446	707483	1094852	813831	2074587	1115570	14555489	1022816	0	2175213	2455826	1226231	5359592	1526697	27045	6851	1552148	697325	1737974	113674	813831
246.5	49773	7202	855385	700	20979	15055	47740	124	134555	256510	844358	1706012	417511	463842	32259	77547	4157331	703206	1081160	794824	2064023	1036658	14972052	1072385	0	2128841	2475175	1177281	5331214	1583622	21615	6710	1471032	708418	1755154	103156	794824
247.5	48981	7186	851308	742	19690	15114	47688	121	118046	244654	849622	1705085	408895	471883	35091	72929	3967274	698810	1068439	774882	2061714	965420	15364633	1126615	0	2087295	2490764	1129461	5296439	1633584	17299	6670	1395785	718893	1772238	94158	774882
248.5	48108	7227	847652	787	18472	15116	47642	126	102425	234007	854483	1702901	400833	479484	38414	68665	3777718	694251	1056687	754168	2067465	901205	15728797	1182977	0	2050586	2502613	1083048	5255220	1675375	13876	6732	1325904	728490	1789135	86662	754168
249.5	47161	7324	844567	836	17332	15058	47581	146	87863	224545	858930	1699418	393314	486543	42335	64731	3589951	689487	1045899	732841	2081040	843399	16060260	1238269	0	2018734	2510816	1038284	5207603	1708082	11164	6901	1260872	736956	1805755	80611	732841
250.5	46151	7477	842207	888	16278	14936	47484	197	74494	216246	862954	1694606	386319	492967	46992	61103	3405108	684478	1036067	711052	2102161	791429	16354981	1288816	0	1991768	2515545	995375	5153719	1731099	9019	7191	1200182	744054	1822010	75927	711052
251.5	45090	7688	840724	943	15313	14752	47331	306	62416	209090	866550	1688453	379827	498673	52561	57761	3224169	679187	1027178	688944	2130504	744767	16609253	1330743	0	1969727	2517036	954492	5093779	1744140	7323	7623	1143364	749570	1837814	72510	688944
252.5	43996	7957	840261	1001	14441	14503	47102	529	51678	203058	869711	1680955	373808	503590	59264	54683	3047968	673579	1019219	666651	2165697	702923	16819787	1360302	0	1952660	2515585	915771	5028067	1747232	5980	8226	1089995	753312	1853085	70248	666651
253.5	42888	8287	840950	1063	13663	14192	46776	968	42285	198131	872433	1672126	368228	507655	67377	51850	2877195	667623	1012171	644292	2207312	665450	16983793	1374220	0	1940628	2511536	879318	4956929	1740690	4917	9049	1039705	755126	1867743	69020	644292
254.5	41787	8681	842902	1128	12979	13820	46338	1786	34202	194290	874713	1661990	363050	510818	77235	49243	2712410	661288	1006010	621979	2254863	631941	17099048	1370025	1	1933702	2505272	845208	4880766	1725089	4074	10155	992177	754892	1881710	68704	621979
255.5	40714	9143	846198	1196	12388	13390	45771	3237	27356	191512	876547	1650585	358234	513033	89236	46847	2554049	654552	1000710	599810	2307800	602024	17163949	1346306	1	1931961	2497203	813491	4800021	1701224	3404	11636	947148	752532	1894913	69173	599810
256.5	39689	9676	850886	1268	11888	12908	45063	5664	21650	189776	877935	1637958	353737	514267	103829	44643	2402437	647391	996240	577873	2365510	575362	17177556	1302865	2	1935492	2487755	784195	4715172	1670061	2871	13615	904404	748011	1907279	70304	577873
257.5	38729	10285	856970	1342	11476	12378	44205	9476	16967	189054	878874	1624167	349516	514490	121506	42619	2257800	639789	992562	556243	2427314	551652	17139612	1240755	2	1944385	2477366	757326	4626720	1632694	2446	16260	863768	741340	1918738	71978	556243
258.5	37844	10974	864406	1420	11149	11806	43190	15068	13181	189314	879364	1609280	345527	513682	142768	40758	2120275	631734	989636	534986	2492468	530618	17050550	1162181	3	1958732	2466467	732874	4535177	1590297	2107	19789	825104	732573	1929224	74078	534986
259.5	37039	11747	873094	1501	10902	11200	42018	22671	10166	190517	879407	1593371	341726	511826	168084	39049	1989922	623216	987417	514160	2560169	512012	16911481	1070285	4	1978623	2455482	710819	4441063	1544080	1836	24485	788301	721806	1938672	76494	514160
260.5	36311	12609	882881	1585	10731	10565	40690	32164	7800	192620	879005	1576521	338072	508914	197839	37479	1866738	614232	985853	493812	2629560	495610	16724160	968855	5	2004138	2444820	691125	4344893	1495252	1620	30703	753273	709173	1947021	79120	493812
261.5	35648	13564	893552	1671	10633	9910	39213	42914	5968	195567	878162	1558815	334523	504947	232264	36037	1750664	604783	984889	473981	2699741	481209	16490941	861975	7	2035344	2434865	673752	4247173	1444989	1448	38880	719951	694842	1954211	81858	473981
262.5	35030	14615	904842	1759	10603	9243	37597	53719	4571	199295	876887	1540342	331043	499931	271376	34712	1641600	594875	984466	454701	2769782	468625	16214718	753691	9	2072291	2425976	658653	4148391	1394403	1312	49540	688280	679010	1960186	84614	454701
263.5	34428	15764	916432	1849	10635	8571	35856	62960	3519	203730	875190	1521195	327595	493881	314909	33497	1539413	584519	984519	435998	2838737	457691	15898846	647705	11	2114999	2418481	645777	4049016	1344532	1205	63292	658215	661893	1964894	87303	435998
264.5	33810	17013	927962	1940	10725	7900	34007	68966	2738	208786	873083	1501465	324147	486826	362272	32381	1443950	573730	984979	417893	2905666	448257	15547067	547142	14	2163456	2412677	635072	3949490	1296320	1123	80826	629718	643723	1968283	89847	417893
265.5	33140	18362	939043	2033	10870	7240	32070	70496	2168	214369	870585	1481246	320672	478800	412534	31357	1355045	562528	985774	400402	2969650	440182	15163417	454405	18	2217605	2408824	626484	3850230	1250608	1062	102897	602756	624740	1970309	92176	400402
266.5	32381	19808	949267	2126	11064	6595	30067	67150	1759	220372	867717	1460630	317144	469853	464431	30418	1272531	550938	986830	383537	3029816	433339	14752138	371119	23	2277343	2407148	619959	3751618	1208134	1020	130298	577296	605185	1970930	94227	383537
267.5	31503	21348	958222	2220	11303	5971	28020	59536	1472	226679	864502	1439706	313543	460044	516429	29556	1196251	538988	988067	367305	3085357	427608	14317587	298151	29	2342504	2407839	615445	3654010	1169532	995	163829	553311	585293	1970109	95948	367305
268.5	30479	22976	965511	2313	11582	5373	25952	49085	1279	233165	860972	1418562	309852	449445	566806	28767	1126065	526711	989407	351713	3135548	422880	13864151	235701	36	2412860	2411049	612890	3557725	1135325	985	204256	530773	565292	1967815	97293	351713
269.5	29294	24683	970765	2405	11898	4806	23889	37605	1157	239699	857159	1397281	306058	438140	613773	28045	1061860	514142	990768	336760	3179773	419048	13396164	183423	45	2488107	2416892	612246	3463053	1105935	991	252252	509655	545393	1964023	98228	336760
270.5	27942	26457	973659	2496	12245	4272	21850	26761	1089	246145	853099	1375944	302153	426221	655606	27384	1003557	501319	992067	322447	3217528	416015	12917836	140570	57	2567865	2425447	613463	3370249	1081675	1013	308354	489931	525793	1958714	98728	322447
271.5	26430	28283	973924	2585	12620	3775	19859	17690	1065	252367	848835	1354626	298130	413789	690777	26780	951116	488285	993225	308770	3248443	413685	12433189	106139	71	2651667	2436755	616494	3279538	1062756	1051	372895	471575	506665	1951875	98776	308770
272.5	24775	30144	971359	2671	13017	3314	17933	10873	1076	258227	844408	1333397	293989	400955	718069	26229	904542	475081	994159	295723	3272282	411965	11946002	78996	88	2738961	2450817	621293	3191116	1049275	1107	445961	454563	488165	1943500	98365	295723
273.5	23003	32021	965838	2754	13433	2892	16089	6230	1120	263597	839865	1312325	289730	387830	736661	25727	863878	461752	994792	283299	3288948	410766	11459772	57985	108	2829107	2467598	627813	3105147	1041221	1185	527340	438872	470426	1933594	97498	283299
274.5	21149	33891	957312	2833	13863	2508	14342	3348	1195	268352	835254	1291471	285360	374532	746175	25270	829196	448343	995048	271487	3298479	410001	10977679	41998	134	2921380	2487023	636008	3021769	1038463	1286	616494	424482	453560	1922165	96184	271487
275.5	19249	35728	945809	2907	14301	2162	12700	1712	1300	272382	830624	1270889	280883	361178	746679	24855	800583	434897	994856	260278	3301037	409584	10502568	30032	164	3014972	2508977	645827	2941093	1040747	1417	712535	411373	437660	1909231	94443	260278
276.5	17345	37507	931432	2977	14744	1852	11173	860	1439	275591	826024	1250633	276312	347880	738652	24480	778108	421459	994148	249658	3296900	409429	10036935	21216	202	3108999	2533304	657221	2863205	1047692	1584	814238	399531	422799	1894817	92298	249658
277.5	15472	39199	914352	3040	15185	1576	9766	451	1616	277901	821502	1230746	271657	334750	722919	24142	761781	408073	992862	239614	3286447	409452	9582930	14814	247	3202513	2559808	670133	2788170	1058785	1794	920053	388942	409036	1878957	89782	239614
278.5	13668	40778	894797	3098	15619	1333	8480	268	1838	279255	817105	1211271	266933	321891	700560	23837	751497	394779	990943	230130	3270134	409570	9142359	10232	301	3294513	2588251	684505	2716029	1073386	2059	1028159	379596	396412	1861689	86930	230130
279.5	11959	42214	873044	3149	16041	1121	7316	192	2115	279615	812876	1192244	262153	309398	672815	23565	746976	381618	988343	221191	3248478	409701	8716697	6994	365	3383961	2618351	700272	2646803	1090730	2393	1136515	371488	384959	1843061	83783	221191
280.5	10369	43482	849403	3193	16446	937	6271	159	2459	278971	808856	1173696	257336	297358	640985	23322	747693	368626	985019	212779	3222036	409765	8307110	4735	443	3469799	2649789	717362	2580496	1109943	2814	1242948	364614	374695	1823125	80382	212779
281.5	8913	44557	824207	3229	16828	778	5341	145	2884	277333	805081	1155656	252497	285846	606351	23108	752817	355838	980937	204877	3191387	409684	7914472	3177	535	3550969	2682201	735696	2517095	1130063	3347	1345233	358973	365633	1801939	76773	204877
282.5	7600	45417	797801	3257	17182	642	4520	136	3409	274735	801581	1138146	247655	274925	570101	22920	761169	343286	976071	197467	3157111	409383	7539390	2114	644	3626435	2715184	755187	2456570	1150065	4022	1441191	354570	357778	1779567	73001	197467
283.5	6432	46044	770527	3277	17501	527	3800	129	4060	271233	798382	1121185	242827	264648	533281	22756	771219	330997	970405	190529	3119772	408789	7182237	1396	774	3695203	2748302	775738	2398877	1168900	4880	1528779	351406	351131	1756077	69112	190529
284.5	5408	46423	742717	3289	17782	430	3176	122	4864	266903	795501	1104789	238033	255056	496768	22616	781124	318997	963927	184046	3079912	407835	6843169	916	927	3756345	2781082	797243	2343961	1185533	5974	1606176	349488	345692	1731539	65148	184046
285.5	4519	46546	714686	3292	18018	348	2637	116	5858	261837	792948	1088969	233288	246177	461258	22497	788835	307307	956637	177998	3038030	406459	6522164	597	1108	3809017	2813024	819586	2291752	1198996	7372	1671855	348820	341457	1706029	61153	177998
286.5	3758	46407	686722	3286	18205	281	2176	109	7087	256142	790726	1073732	228611	238030	427268	22400	792262	295946	948542	172366	2994587	404604	6219036	387	1319	3852485	2843607	842639	2242171	1208426	9163	1724634	349402	338422	1679622	57165	172366
287.5	3111	46008	659082	3272	18338	225	1785	102	8603	249936	788830	1059083	224020	230621	395150	22322	789482	284928	939656	167131	2949994	402220	5933472	250	1567	3886134	2872294	866267	2195131	1213116	11462	1763719	351233	336584	1652396	53221	167131
288.5	2567	45353	631994	3249	18415	179	1456	96	10470	243345	787246	1045023	219529	223950	365115	22263	778978	274266	930000	162273	2904613	399266	5665048	161	1856	3909490	2898539	890322	2150535	1212550	14415	1788708	354303	335943	1624430	49354	162273
289.5	2113	44453	605649	3218	18432	142	1180	89	12764	236495	785952	1031550	215155	218004	337254	22222	759854	263968	919603	157775	2858760	395709	5413253	103	2192	3922228	2921801	914646	2108277	1206432	18212	1799593	358596	336496	1595803	45592	157775
290.5	1737	43323	580205	3179	18386	112	951	83	15571	229515	784919	1018658	210911	212764	311566	22197	731994	254040	908499	153618	2812709	391525	5177509	66	2582	3924181	2941549	939075	2068248	1194704	23091	1796730	364082	338245	1566594	41959	153618
291.5	1428	41982	555790	3131	18276	87	762	76	18992	222530	784108	1006339	206812	208205	287981	22189	696127	244486	896730	149784	2766694	386699	4957186	42	3034	3915342	2957278	963435	2030330	1177548	29357	1780797	370719	341192	1536882	38478	149784
292.5	1174	40453	532498	3076	18100	68	607	70	23140	215660	783476	994581	202868	204294	266383	22196	653765	235307	884339	146256	2720915	381226	4751623	27	3554	3895866	2968513	987544	1994402	1155376	37390	1752749	378447	345340	1506744	35164	146256
293.5	967	38761	510397	3014	17859	53	481	64	28139	209015	782970	983369	199091	200992	246625	22217	607030	226502	871377	143017	2675547	375113	4560134	17	4153	3866061	2974827	1011217	1960339	1128806	47664	1713750	387190	350692	1476255	32029	143017
294.5	799	36933	489529	2946	17554	41	379	59	34120	202696	782535	972688	195490	198257	228546	22253	558382	218068	857895	140050	2630743	368374	4382024	11	4840	3826387	2975847	1034265	1928011	1098626	60760	1665121	396849	357250	1445491	29084	140050
295.5	662	34997	469916	2871	17185	31	297	54	41219	196792	782106	962516	192073	196040	211983	22302	510311	210000	843951	137339	2586638	361035	4216597	7	5625	3777434	2971264	1056495	1897288	1065752	77383	1608276	407306	365012	1414524	26332	137339
296.5	552	32981	451561	2790	16757	24	232	48	49570	191381	781619	952831	188847	194293	196775	22364	465038	202294	829600	134869	2543358	353129	4063163	5	6520	3719917	2960844	1077717	1868037	1031179	98380	1544666	418420	373974	1383426	23778	134869
297.5	463	30913	434452	2705	16273	18	180	44	59292	186526	781005	943609	185815	192961	182773	22437	424286	194941	814901	132627	2501022	344698	3921046	3	7539	3654651	2944432	1097741	1840123	995938	124744	1475731	430027	384124	1352264	21419	132627
298.5	391	28821	418562	2615	15736	14	139	39	70485	182280	780192	934823	182982	191990	169841	22523	389146	187934	799914	130597	2459745	335792	3789585	2	8694	3582538	2921956	1116383	1813410	961044	157623	1402860	441945	395442	1321106	19254	130597
299.5	332	26730	403858	2521	15152	10	106	35	83212	178683	779111	926444	180348	191322	157858	22618	360068	181263	784697	128766	2419640	326465	3668142	1	10000	3504542	2893433	1133465	1787764	927462	198312	1327361	453972	407896	1290017	17277	128766
300.5	285	24662	390297	2424	14526	8	81	31	97485	175762	777690	918439	177914	190900	146719	22724	336935	174920	769309	127122	2380820	316779	3556104	0	11473	3421672	2858967	1148817	1763051	896074	248231	1250431	465892	421441	1259058	15482	127122
301.5	247	22639	377831	2325	13865	6	62	28	113250	173535	775864	910778	175677	190666	136333	22838	319211	168895	753807	125652	2343400	306796	3452879	0	13130	3334962	2818745	1162284	1739138	867656	308892	1173149	477479	436013	1228290	13860	125652
302.5	217	20679	366408	2223	13174	4	47	25	130374	172008	773566	903424	173633	190565	126626	22961	306107	163177	738246	124346	2307498	296585	3357907	0	14988	3245447	2773039	1173719	1715892	842867	381830	1096459	488501	451530	1197770	12403	124346
303.5	192	18796	355976	2121	12461	3	35	22	148631	171180	770737	896343	171777	190541	117535	23091	296744	157755	722679	123192	2273229	286212	3270650	0	17067	3154151	2722192	1182994	1693185	822239	468523	1021172	498726	467883	1167556	11101	123192
304.5	172	17002	346478	2017	11733	2	26	19	167696	171039	767324	889499	170099	190542	109010	23226	290273	152620	707157	122180	2240715	275744	3190600	0	19386	3062067	2666615	1189996	1670891	806185	570276	947970	507930	484939	1137698	9943	122180
305.5	156	15308	337860	1914	10996	2	20	17	187141	171565	763278	882853	168590	190517	101012	23367	285954	147761	691729	121301	2210074	265247	3117273	0	21965	2970143	2606775	1194633	1648886	795003	688080	877406	515901	502535	1108249	8918	121301
306.5	144	13719	330066	1811	10257	1	15	15	206445	172734	758560	876369	167238	190424	93509	23510	283191	143168	676438	120544	2181426	254786	3050213	0	24827	2879273	2543184	1196829	1627051	788889	822456	809917	522446	520478	1079257	8017	120544
307.5	135	12240	323043	1709	9523	0	11	13	225007	174512	753138	870009	166027	190221	86476	23656	281538	138829	661327	119902	2154889	244420	2988987	0	27994	2790280	2476388	1196531	1605271	787949	973283	745833	527397	538539	1050768	7229	119902
308.5	127	10873	316737	1609	8799	0	8	11	242173	176860	746990	863735	164943	189875	79896	23802	280674	134736	646433	119366	2130580	234205	2933186	0	31488	2703916	2406954	1193709	1583438	792215	1139629	685386	530618	556462	1022825	6544	119366
309.5	122	9617	311099	1511	8091	0	6	9	257270	179732	740103	857511	163966	189361	73753	23946	280382	130877	631792	118929	2108615	224192	2882422	0	35334	2620852	2335460	1188351	1561446	801654	1319606	628725	532003	573958	995469	5952	118929
310.5	119	8471	306079	1415	7404	0	4	8	269644	183079	732472	851300	163075	188657	68034	24086	280517	127245	617435	118582	2089106	214428	2836328	0	39556	2541675	2262482	1180470	1539197	816182	1510266	575925	531486	590708	968739	5443	118582
311.5	118	7431	301628	1321	6742	0	3	7	278711	186844	724104	845068	162250	187754	62729	24220	280980	123828	603389	118319	2072165	204954	2794559	0	44177	2466888	2188584	1170099	1516599	835673	1707560	526999	529037	606374	942669	5010	118319
312.5	119	6493	297701	1231	6110	0	2	6	283993	190967	715012	838781	161465	186649	57825	24346	281705	120618	589680	118133	2057897	195803	2756786	0	49222	2396905	2114308	1157294	1493567	859962	1906382	481907	524666	620600	917292	4643	118133
313.5	121	5651	294255	1143	5510	0	2	5	285167	195384	705222	832409	160696	185347	53311	24461	282640	117607	576327	118016	2046409	187006	2722698	0	54716	2332058	2040167	1142127	1470023	888850	2100715	440569	518420	633022	892638	4337	118016
314.5	125	4900	291245	1060	4944	0	1	4	282085	200023	694766	825920	159917	183865	49173	24562	283743	114785	563350	117962	2037803	178587	2691998	0	60682	2272595	1966639	1124694	1445898	922102	2283877	402869	510379	643278	868734	4083	117962
315.5	132	4233	288633	980	4414	0	0	4	274802	204813	683683	819290	159100	182223	45394	24646	284978	112145	550761	117964	2032178	170564	2664407	0	67145	2218685	1894160	1105106	1421131	959447	2448862	368670	500657	651021	845603	3875	117964
316.5	140	3644	286378	903	3922	0	0	3	263569	209677	672021	812492	158219	180454	41957	24710	286307	109679	538574	118016	2029633	162952	2639656	0	74126	2170417	1823122	1083489	1395667	1000572	2588770	337812	489395	655931	823267	3709	118016
317.5	151	3126	284442	831	3467	0	0	2	248822	214537	659833	805505	157247	178594	38840	24752	287693	107379	526796	118110	2030263	155759	2617492	0	81647	2127812	1753871	1059987	1369464	1045117	2697270	310127	476754	657726	801744	3578	118110
318.5	165	2673	282790	762	3050	0	0	2	231153	219311	647179	798310	156159	176687	36023	24767	289099	105239	515434	118239	2034162	148992	2597671	0	89730	2090816	1686704	1034752	1342488	1092670	2769074	285438	462914	656178	781048	3480	118239
319.5	183	2278	281385	697	2669	0	0	2	211266	223920	634121	790892	154929	174782	33479	24753	290485	103250	504491	118396	2041422	142653	2579962	0	98392	2059315	1621875	1007949	1314712	1142758	2800360	263568	448066	651124	761191	3408	118396
320.5	205	1935	280196	636	2325	0	0	1	189929	228281	620724	783236	153536	172929	31186	24705	291811	101407	493967	118573	2052131	136740	2564145	0	107651	2033130	1559588	979751	1286123	1194842	2789106	244341	432407	642472	742181	3362	118573
321.5	232	1639	279188	579	2015	0	0	1	167921	232316	607058	775333	151959	171183	29119	24622	293035	99704	483863	118763	2066377	131249	2550008	0	117521	2012027	1500007	950336	1256717	1248316	2735290	227585	416136	630214	724026	3336	118763
322.5	265	1384	278332	526	1737	0	0	0	145981	235945	593192	767176	150182	169596	27252	24498	294113	98133	474173	118956	2084242	126176	2537349	0	128015	1995717	1443254	919885	1226497	1302498	2640930	213138	399447	614428	706727	3329	118956
323.5	307	1165	277599	477	1490	0	0	0	124766	239097	579195	758762	148193	168222	25562	24332	295004	96690	464894	119145	2105805	121514	2525978	0	139144	1983864	1389417	888585	1195481	1356637	2509951	200847	382527	595278	690285	3338	119145
324.5	357	978	276960	431	1272	0	0	0	104820	241702	565136	750089	145982	167109	24029	24121	295661	95368	456019	119320	2131138	117253	2515709	0	150913	1976082	1338548	856618	1163695	1409913	2347906	190568	365551	573010	674696	3363	119320
325.5	419	818	276389	389	1081	0	0	0	86553	243697	551082	741160	143547	166301	22633	23862	296040	94162	447539	119472	2160304	113385	2506370	0	163326	1971949	1290669	824167	1131175	1461446	2161561	182174	348681	547946	659954	3400	119472
326.5	496	683	275863	350	914	0	0	0	70235	245028	537099	731979	140887	165839	21357	23554	296097	93067	439444	119591	2193356	109901	2497793	0	176384	1971001	1245778	791409	1097967	1510307	1958399	175547	332063	520475	646051	3449	119591
327.5	590	569	275359	314	768	0	0	0	56004	245649	523249	722553	138009	165751	20185	23194	295789	92078	431725	119668	2230332	106791	2489821	0	190083	1972743	1203851	758517	1064128	1555539	1746101	170583	315824	491036	632976	3509	119668
328.5	705	472	274855	281	643	0	0	0	43876	245521	509590	712891	134925	166063	19105	22781	295073	91190	424369	119693	2271253	104047	2482305	0	204416	1976652	1164845	725657	1029723	1596169	1532044	167193	300075	460104	620714	3580	119693
329.5	846	391	274333	251	536	0	0	0	33771	244620	496177	703004	131651	166786	18106	22317	293909	90398	417363	119655	2316117	101660	2475105	0	219371	1982183	1128699	692986	994826	1631244	1322869	165299	284907	428173	609249	3660	119655
330.5	1019	323	273776	223	444	0	0	0	25535	242930	483062	692907	128207	167925	17180	21800	292260	89698	410695	119545	2364893	99623	2468088	0	234931	1988774	1095344	660651	959521	1659850	1124159	164836	270394	395736	598563	3749	119545
331.5	1231	266	273169	199	366	0	0	0	18967	240447	470291	682612	124618	169472	16318	21232	290091	89085	404349	119354	2417518	97928	2461130	0	251078	1995851	1064698	628791	923896	1681147	940236	165749	256591	363273	588633	3846	119354
332.5	1488	219	272499	176	300	0	0	0	13839	237178	457905	672136	120914	171410	15516	20615	287372	88554	398312	119072	2473887	96571	2454116	0	267786	2002839	1036672	597530	888050	1694403	774083	167994	243538	331232	579435	3953	119072
333.5	1799	180	271754	156	245	0	0	0	9921	233145	445943	661496	117125	173708	14767	19951	284078	88102	392569	118691	2533846	95548	2446939	0	285026	2009168	1011170	566984	852082	1699022	627384	171536	231260	300017	570944	4068	118691
334.5	2175	147	270924	138	199	0	0	0	6990	228376	434436	650709	113284	176327	14068	19245	280190	87724	387104	118203	2597187	94856	2439500	0	302765	2014279	988095	537256	816100	1694575	500657	176344	219766	269979	563132	4192	118203
335.5	2627	120	270001	121	161	0	0	0	4845	222913	423415	639792	109427	179217	13415	18501	275692	87415	381903	117602	2663636	94493	2431710	0	320964	2017634	967344	508435	780213	1680826	393444	182391	209057	241411	555968	4325	117602
336.5	3167	98	268978	106	130	0	0	0	3310	216807	412902	628765	105588	182319	12804	17724	270579	87171	376950	116880	2732847	94462	2423486	0	339580	2018724	948812	480600	744531	1657753	304542	189655	199119	214539	549420	4467	116880
337.5	3806	79	267850	93	104	0	0	0	2239	210115	402920	617644	101801	185563	12233	16920	264852	86989	372230	116034	2804391	94763	2414756	0	358567	2017080	932393	453815	709165	1625562	232235	198106	189933	189528	543454	4619	116034
338.5	4559	64	266613	82	83	0	0	0	1513	202904	393483	606447	98099	188876	11698	16095	258517	86863	367729	115060	2877751	95401	2405452	0	377874	2012278	917982	428136	674224	1584689	174515	207714	181470	166482	538034	4780	115060
339.5	5437	52	265262	71	66	0	0	0	1041	195244	384604	595192	94511	192174	11199	15256	251590	86790	363430	113957	2952313	96383	2395519	0	397445	2003949	905469	403603	639813	1535802	129263	218436	173697	145447	533123	4952	113957
340.5	6452	42	263796	62	52	0	0	0	754	187211	376294	583895	91064	195372	10732	14411	244096	86765	359320	112723	3027360	97715	2384905	0	417222	1991783	894746	380249	606035	1479784	94402	230218	166576	126421	528682	5135	112723
341.5	7614	34	262212	54	41	0	0	0	602	178882	368559	572573	87783	198380	10295	13567	236066	86783	355385	111361	3102070	99408	2373568	0	437142	1975541	885701	358093	572986	1417712	67997	242988	160066	109359	524670	5328	111361
342.5	8929	27	260509	47	32	0	0	0	553	170334	361403	561240	84686	201110	9887	12731	227539	86840	351610	109872	3175514	101472	2361472	0	457141	1955052	878222	337146	540753	1350829	48322	256649	154124	94180	521046	5534	109872
343.5	10400	22	258685	41	25	0	0	0	584	161646	354825	549911	81789	203474	9505	11912	218562	86931	347983	108260	3246661	103921	2348587	0	477151	1930225	872193	317410	509415	1280504	33892	271080	148707	80780	517769	5751	108260
344.5	12024	17	256740	35	19	0	0	0	687	152891	348826	538598	79103	205386	9148	11116	209188	87052	344490	106532	3314380	106768	2334892	0	497102	1901042	867497	298877	479045	1208196	23470	286129	143772	69033	514794	5982	106532
345.5	13792	14	254673	30	15	0	0	0	857	144141	343400	527315	76633	206767	8815	10350	199476	87197	341120	104694	3377454	110030	2320369	0	516921	1867564	864009	281533	449701	1135400	16053	301609	139277	58803	512079	6225	104694
346.5	15686	11	252485	26	12	0	0	0	1098	135462	338543	516072	74383	207547	8503	9619	189490	87363	337861	102755	3434596	113723	2305006	0	536535	1829929	861604	265355	421435	1063611	10850	317297	135183	49950	509580	6482	102755
347.5	17681	9	250174	22	9	0	0	0	1416	126917	334247	504880	72350	207663	8211	8930	179298	87542	334701	100723	3484472	117864	2288797	0	555871	1788345	860148	250317	394285	994271	7249	332931	131450	42330	507252	6754	100723
348.5	19745	7	247742	19	7	0	0	0	1825	118559	330502	493748	70530	207065	7939	8286	168971	87731	331630	98609	3525723	122471	2271739	0	574853	1743086	859503	236386	368279	928731	4790	348213	128045	35807	505053	7039	98609
349.5	21834	6	245187	16	5	0	0	0	2336	110437	327297	482686	68915	205716	7684	7692	158580	87924	328638	96423	3557002	127560	2253835	0	593407	1694487	859521	223524	343437	868212	3132	362811	124934	30247	502940	7339	96423
350.5	23900	4	242512	14	4	0	0	0	2966	102591	324619	471701	67495	203591	7447	7150	148198	88116	325717	94176	3577009	133149	2235089	0	611460	1642935	860051	211691	319767	813771	2027	376363	122089	25529	500870	7654	94176
351.5	25888	3	239717	12	3	0	0	0	3732	95057	322452	460799	66256	200681	7224	6660	137896	88301	322857	91879	3584531	139252	2215509	1	628938	1588858	860932	200842	297268	766271	1300	388487	119482	21539	498803	7984	91879
352.5	27736	3	236802	10	2	0	0	0	4650	87860	320780	449989	65185	196994	7017	6225	127743	88473	320051	89543	3578483	145881	2195108	2	645772	1532718	861996	190932	275933	726365	826	398792	117093	18176	496699	8329	89543
353.5	29386	2	233769	9	2	0	0	0	5736	81021	319585	439276	64266	192550	6823	5843	117803	88628	317292	87178	3557956	153044	2173897	3	661891	1474998	863069	181914	255745	694474	520	406890	114899	15350	494522	8689	87178
354.5	30779	2	230620	7	1	0	0	0	7002	74554	318845	428665	63485	187385	6642	5514	108137	88759	314572	84796	3522255	160744	2151891	4	677231	1416192	863967	173739	236682	670778	325	412412	112884	12979	492235	9062	84796
355.5	31860	1	227356	6	0	0	0	0	8458	68467	318540	418162	62825	181549	6472	5234	98800	88860	311887	82404	3470937	168979	2129107	6	691728	1356796	864506	166358	218719	655210	202	415029	111033	10994	489805	9450	82404
356.5	32587	1	223978	5	0	0	0	0	10108	62762	318644	407773	62271	175103	6314	5002	89840	88926	309229	80012	3403846	177739	2105562	9	705323	1297298	864495	159723	201823	647453	124	414466	109334	9335	487203	9851	80012
357.5	32924	0	220490	4	0	0	0	0	11950	57438	319130	397502	61807	168119	6167	4814	81299	88952	306596	77626	3321138	187002	2081274	13	717962	1238167	863741	153785	185959	646944	76	410524	107775	7949	484401	10264	77626
358.5	32854	0	216893	4	0	0	0	0	13973	52488	319971	387353	61419	160677	6029	4666	73209	88932	303982	75253	3223289	196740	2056260	19	729594	1179848	862052	148498	171092	652883	46	403093	106348	6792	481374	10687	75253
359.5	32373	0	213190	3	0	0	0	0	16158	47903	321134	377332	61092	152866	5900	4554	65598	88861	301383	72897	3111109	206909	2030540	29	740172	1122751	859242	143817	157183	664250	28	392167	105046	5826	478103	11120	72897
360.5	31493	0	209381	3	0	0	0	0	18476	43671	322587	367443	60815	144775	5779	4473	58483	88734	298797	70563	2985719	217451	2004132	42	749657	1067252	855128	139695	144190	679821	17	377855	103862	5020	474569	11560	70563
361.5	30243	0	205471	2	0	0	0	0	20890	39776	324295	357691	60576	136498	5667	4420	51876	88545	296221	68253	2848541	228295	1977053	62	758013	1013683	849539	136092	132075	698209	10	360378	102790	4347	470758	12006	68253
362.5	28664	0	201462	2	0	0	0	0	23353	36202	326220	348080	60363	128126	5562	4390	45780	88291	293653	65968	2701251	239349	1949322	90	765210	962330	842319	132967	120796	717898	6	340070	101826	3785	466661	12454	65968
363.5	26811	0	197355	1	0	0	0	0	25808	32933	328322	338615	60167	119749	5464	4379	40191	87967	291090	63708	2545741	250508	1920957	132	771225	913437	833328	130282	110313	737298	4	317366	100965	3316	462271	12902	63708
364.5	24745	0	193154	1	0	0	0	0	28195	29949	330558	329301	59979	111451	5372	4382	35101	87569	288532	61474	2384058	261647	1891975	191	776039	867199	822450	128000	100585	754803	2	292784	100204	2923	457584	13347	61474
365.5	22534	0	188860	1	0	0	0	0	30449	27232	332886	320141	59791	103312	5286	4397	30495	87093	285976	59264	2218341	272621	1862392	275	779641	823766	809594	126087	91574	768860	1	266903	99537	2595	452602	13786	59264
366.5	20244	0	184478	0	0	0	0	0	32503	24763	335261	311141	59597	95402	5205	4419	26354	86538	283424	57075	2050761	283273	1832225	395	782024	783245	794698	124512	83240	778045	0	240335	98961	2320	447329	14215	57075
367.5	17942	0	180009	0	1	0	0	0	34294	22524	337634	302305	59391	87783	5130	4446	22654	85899	280873	54907	1883446	293427	1801490	562	783188	745704	777732	123245	75545	781130	0	213695	98472	2090	441771	14629	54907
368.5	15685	0	175458	0	2	0	0	0	35764	20498	339959	293636	59167	80508	5059	4476	19370	85176	278324	52757	1718423	302897	1770203	795	783139	711170	758703	122258	68453	777155	0	187572	98065	1898	435939	15025	52757
369.5	13525	0	170828	0	2	0	0	0	36863	18666	342187	285139	58921	73622	4992	4505	16474	84367	275776	50623	1557559	311486	1738381	1116	781888	679637	737652	121526	61927	765486	0	162499	97736	1738	429846	15398	50623
370.5	11503	0	166123	0	3	0	0	0	37553	17013	344269	276817	58649	67158	4930	4534	13936	83470	273231	48503	1402517	318996	1706038	1555	779453	651072	714657	121026	55934	745850	0	138936	97480	1605	423507	15744	48503
371.5	9648	0	161348	0	4	0	0	0	37811	15523	346157	268674	58347	61140	4870	4560	11726	82486	270688	46395	1254712	325228	1673192	2149	775855	625410	689831	120736	50438	718358	0	117244	97291	1496	416940	16058	46395
372.5	7982	0	156508	0	6	0	0	0	37627	14181	347803	260713	58014	55585	4815	4582	9813	81415	268148	44299	1115294	329993	1639860	2945	771123	602568	663325	120636	45408	683500	0	97684	97163	1407	410164	16336	44299
373.5	6512	0	151610	0	8	0	0	0	37008	12974	349162	252936	57647	50500	4762	4600	8168	80258	265611	42214	985131	333114	1606058	4001	765288	582443	635320	120709	40813	642111	0	80409	97089	1336	403201	16572	42214
374.5	5239	0	146660	0	10	0	0	0	35975	11889	350188	245346	57244	45885	4711	4615	6763	79016	263079	40140	864813	334437	1571805	5388	758387	564914	606024	120936	36622	595322	0	65469	97064	1280	396071	16764	40140
375.5	4157	0	141666	0	14	0	0	0	34565	10914	350839	237944	56805	41734	4663	4625	5570	77691	260552	38081	754659	333838	1537121	7188	750461	549852	575671	121303	32807	544481	0	52827	97080	1238	388800	16905	38081
376.5	3253	0	136636	0	19	0	0	0	32825	10039	351078	230732	56327	38036	4617	4631	4562	76287	258031	36036	654746	331225	1502027	9499	741555	537114	544512	121795	29341	491067	0	42369	97128	1210	381408	16994	36036
377.5	2510	0	131580	0	25	0	0	0	30812	9255	350868	223711	55811	34773	4572	4634	3717	74805	255517	34010	564927	326551	1466545	12433	731718	526554	512810	122400	26197	436597	0	33923	97200	1193	373920	17027	34010
378.5	1911	0	126508	0	33	0	0	0	28588	8551	350179	216881	55257	31926	4529	4634	3013	73250	253011	32007	484874	319811	1430699	16114	721000	518016	480836	123105	23350	382539	0	27282	97287	1189	366360	17001	32007
379.5	1434	0	121431	0	44	0	0	0	26219	7920	348985	210241	54664	29473	4487	4632	2429	71627	250514	30030	414107	311051	1394515	20678	709455	511346	448858	123898	20778	330224	0	22218	97379	1196	358749	16914	30030
380.5	1061	0	116361	0	57	0	0	0	23771	7355	347265	203792	54033	27389	4446	4629	1948	69938	248026	28086	352037	300366	1358021	26267	697138	506384	417138	124770	18457	280785	0	18501	97466	1214	351111	16765	28086
381.5	775	0	111311	0	75	0	0	0	21305	6849	345003	197531	53364	25647	4406	4626	1554	68190	245548	26180	297994	287898	1321248	33028	684109	502969	385927	125710	16368	235115	0	15909	97538	1245	343465	16554	26180
382.5	558	0	106292	0	97	0	0	0	18878	6397	342190	191458	52660	24221	4366	4623	1234	66387	243082	24317	251266	273836	1284228	41102	670425	500941	355456	126709	14490	193839	0	14241	97582	1288	335832	16280	24317
383.5	396	0	101319	0	124	0	0	0	16537	5992	338823	185570	51919	23084	4326	4621	974	64535	240628	22505	211122	258406	1246996	50622	656147	500140	325934	127758	12805	157320	0	13321	97587	1345	328230	15946	22505
384.5	277	0	96405	0	159	0	0	0	14324	5631	334904	179864	51145	22207	4286	4620	766	62639	238186	20748	176841	241868	1209589	61699	641336	500405	297545	128849	11297	125673	0	13002	97541	1417	320676	15553	20748
385.5	192	0	91564	0	201	0	0	0	12267	5308	330442	174336	50339	21564	4246	4621	599	60706	235757	19053	147726	224506	1172048	74417	626051	501577	270444	129973	9949	98800	0	13165	97431	1507	313186	15104	19053
386.5	131	0	86810	0	254	0	0	0	10388	5021	325454	168985	49502	21128	4205	4624	466	58741	233342	17425	123121	206616	1134416	88818	610354	503497	244756	131122	8746	76432	0	13718	97246	1615	305773	14603	17425
387.5	88	0	82155	0	317	0	0	0	8700	4765	319961	163805	48635	20872	4164	4629	361	56751	230941	15870	102418	188497	1096736	104900	594304	506009	220574	132289	7675	58178	0	14593	96972	1746	298450	14055	15870
388.5	58	0	77614	0	394	0	0	0	7205	4538	313990	158792	47742	20770	4121	4636	278	54741	228554	14391	85066	170440	1059057	122601	577960	508956	197964	133466	6723	43568	0	15744	96597	1901	291226	13464	14391
389.5	38	0	73198	0	487	0	0	0	5902	4337	307573	153942	46825	20796	4078	4644	213	52718	226182	12993	70572	152721	1021428	141797	561381	512184	176961	134647	5879	32098	0	17141	96109	2086	284111	12838	12993
390.5	25	0	68919	0	596	0	0	0	4782	4161	300748	149249	45885	20926	4034	4654	163	50687	223824	11677	58500	135586	983900	162299	544622	515541	157573	135823	5131	23264	0	18766	95496	2306	277112	12181	11677
391.5	16	0	64788	0	725	0	0	0	3832	4006	293557	144708	44924	21133	3988	4664	124	48654	221480	10447	48468	119250	946526	183849	527738	518876	139787	136988	4470	16586	0	20613	94747	2565	270233	11501	10447
392.5	10	0	60814	0	875	0	0	0	3038	3871	286045	140313	43946	21393	3941	4673	93	46625	219150	9303	40148	103892	909361	206125	510781	522043	123566	138135	3888	11633	0	22684	93852	2872	263481	10804	9303
393.5	6	0	57005	0	1048	0	0	0	2383	3754	278261	136060	42952	21683	3892	4682	70	44606	216834	8245	33257	89645	872460	228749	493802	524898	108856	139258	3374	8027	0	24984	92801	3234	256856	10098	8245
394.5	4	0	53370	0	1247	0	0	0	1849	3654	270254	131941	41945	21978	3841	4688	53	42602	214532	7273	27557	76604	835882	251295	476849	527304	95589	140349	2923	5449	0	27523	91587	3660	250362	9388	7273
395.5	2	0	49913	0	1471	0	0	0	1420	3571	262078	127951	40928	22257	3789	4690	39	40618	212242	6384	22845	64821	799682	273304	459967	529129	83686	141402	2528	3640	0	30313	90203	4164	243998	8683	6384
396.5	1	0	46640	0	1724	0	0	0	1079	3502	253783	124083	39902	22497	3734	4688	29	38659	209965	5577	18951	54310	763918	294301	443199	530247	73060	142411	2182	2393	0	33367	88645	4757	237765	7988	5577
397.5	0	0	43552	0	2004	0	0	0	811	3448	245424	120331	38870	22678	3678	4681	22	36729	207699	4848	15733	45053	728648	313812	426585	530543	63619	143371	1879	1549	0	36699	86910	5456	231661	7308	4848
398.5	0	0	40653	0	2311	0	0	0	604	3406	237050	116689	37834	22781	3620	4666	16	34834	205443	4194	13075	37001	693927	331386	410163	529910	55268	144273	1616	988	0	40322	84996	6280	225685	6650	4194
399.5	0	0	37942	0	2645	0	0	0	445	3378	228712	113150	36798	22791	3560	4644	12	32977	203197	3611	10878	30084	659812	346609	393967	528254	47912	145114	1386	622	0	44247	82906	7248	219834	6017	3611
400.5	0	0	35418	0	3004	0	0	0	324	3362	220457	109708	35762	22693	3498	4613	9	31163	200959	3094	9061	24215	626355	359126	378028	525495	41458	145887	1187	386	0	48484	80643	8386	214106	5414	3094
401.5	0	0	33080	0	3384	0	0	0	234	3357	212330	106356	34729	22477	3435	4572	6	29394	198728	2638	7558	19294	593610	368651	362376	521567	35817	146586	1014	238	0	53042	78213	9722	208498	4843	2638
402.5	0	0	30924	0	3783	0	0	0	167	3364	204371	103088	33701	22134	3369	4522	5	27673	196502	2239	6314	15218	561624	374981	347036	516419	30903	147207	865	145	0	57926	75625	11285	203007	4308	2239
403.5	0	0	28946	0	4194	0	0	0	119	3383	196618	99898	32680	21662	3301	4461	3	26004	194281	1892	5283	11882	530445	378002	332031	510019	26635	147745	736	89	0	63137	72890	13112	197632	3810	1892
404.5	0	0	27143	0	4613	0	0	0	83	3413	189103	96780	31668	21059	3232	4389	2	24390	192063	1591	4429	9184	500117	377692	317382	502355	22940	148194	625	55	0	68673	70020	15241	192368	3350	1591
405.5	0	0	25509	0	5033	0	0	0	58	3454	181856	93728	30667	20331	3162	4306	2	22831	189847	1333	3720	7027	470679	374117	303107	493432	19748	148551	530	35	0	74530	67030	17715	187214	2928	1333
406.5	0	0	24039	0	5446	0	0	0	40	3507	174900	90736	29678	19483	3089	4212	1	21331	187630	1112	3131	5323	442168	367430	289221	483276	16997	148811	448	23	0	80695	63938	20578	182167	2543	1112
407.5	0	0	22726	0	5845	0	0	0	27	3571	168254	87799	28702	18528	3016	4107	0	19890	185412	924	2641	3992	414616	357858	275737	471934	14632	148969	378	16	0	87152	60762	23880	177225	2196	924
408.5	0	0	21566	0	6221	0	0	0	18	3647	161933	84912	27741	17479	2941	3993	0	18510	183190	765	2234	2964	388050	345689	262665	459473	12601	149024	318	12	0	93881	57522	27669	172388	1885	765
409.5	0	0	20554	0	6567	0	0	0	12	3735	155947	82070	26796	16354	2866	3868	0	17191	180963	632	1894	2179	362493	331264	250015	445979	10860	148970	268	10	0	100854	54240	31999	167654	1609	632
410.5	0	0	19684	0	6875	0	0	0	8	3835	150303	79268	25869	15171	2789	3735	0	15935	178730	521	1610	1586	337965	314955	237793	431555	9369	148806	224	8	0	108038	50936	36917	163022	1364	521
411.5	0	0	18952	0	7136	0	0	0	5	3947	145002	76503	24960	13950	2712	3595	0	14740	176489	429	1374	1143	314480	297154	226003	416324	8094	148528	188	8	0	115394	47633	42473	158492	1150	429
412.5	0	0	18355	0	7346	0	0	0	3	4072	140043	73771	24070	12712	2635	3447	0	13607	174238	352	1175	816	292046	278257	214650	400422	7003	148134	157	7	0	122878	44353	48708	154065	963	352
413.5	0	0	17889	0	7498	0	0	0	2	4211	135420	71069	23200	11478	2558	3293	0	12536	171976	290	1009	577	270668	258653	203735	383997	6072	147622	130	7	0	130438	41116	55657	149742	802	290
414.5	0	0	17553	0	7588	0	0	0	1	4363	131126	68394	22351	10265	2481	3135	0	11525	169702	238	870	404	250345	238708	193260	367210	5276	146991	108	7	0	138020	37943	63345	145523	663	238
415.5	0	0	17346	0	7614	0	0	0	0	4529	127149	65744	21523	9093	2405	2974	0	10574	167414	197	753	280	231074	218759	183225	350228	4596	146239	90	8	0	145563	34854	71781	141409	545	197
416.5	0	0	17267	0	7574	0	0	0	0	4709	123477	63119	20716	7975	2329	2811	0	9681	165111	163	654	193	212844	199108	173629	333223	4015	145364	74	8	0	153003	31865	80960	137404	445	163
417.5	0	0	17319	0	7471	0	0	0	0	4905	120096	60517	19931	6926	2254	2646	0	8846	162792	135	570	131	195642	180014	164474	316370	3518	144368	61	8	0	160272	28992	90854	133508	361	135
418.5	0	0	17502	0	7305	0	0	0	0	5116	116989	57937	19168	5953	2181	2482	0	8065	160457	114	500	89	179452	161691	155758	299841	3093	143248	50	9	0	167300	26249	101413	129725	292	114
419.5	0	0	17819	0	7081	0	0	0	0	5342	114139	55381	18427	5065	2110	2320	0	7339	158104	96	440	59	164252	144311	147482	283806	2729	142006	41	10	0	174017	23647	112564	126056	234	96
420.5	0	0	18274	0	6805	0	0	0	0	5584	111530	52849	17709	4265	2041	2159	0	6664	155733	82	390	39	150018	128002	139649	268429	2417	140642	34	10	0	180352	21195	124203	122505	186	82
421.5	0	0	18870	0	6482	0	0	0	0	5843	109141	50344	17012	3553	1974	2003	0	6038	153344	71	347	26	136722	112850	132263	253863	2150	139156	28	12	0	186234	18899	136201	119074	147	71
422.5	0	0	19611	0	6121	0	0	0	0	6118	106957	47866	16338	2929	1910	1850	0	5460	150937	62	310	17	124335	98905	125328	240254	1921	137549	23	13	0	191596	16764	148401	115765	116	62
423.5	0	0	20499	0	5729	0	0	0	0	6409	104959	45419	15686	2389	1850	1703	0	4927	148511	55	279	11	112823	86186	118855	227733	1724	135824	18	15	0	196375	14792	160622	112582	91	55
424.5	0	0	21538	0	5316	0	0	0	0	6717	103129	43006	15055	1927	1792	1561	0	4436	146067	49	252	7	102153	74682	112855	216417	1554	133982	15	17	0	200511	12982	172662	109527	70	49
425.5	0	0	22728	0	4889	0	0	0	0	7040	101451	40630	14446	1538	1739	1426	0	3987	143605	45	230	4	92290	64360	107346	206413	1409	132025	12	19	0	203952	11331	184301	106603	54	45
426.5	0	0	24068	0	4456	0	0	0	0	7380	99908	38297	13859	1214	1690	1297	0	3575	141126	41	210	3	83194	55170	102351	197809	1283	129956	10	22	0	206652	9836	195309	103811	42	41
427.5	0	0	25557	0	4026	0	0	0	0	7734	98485	36009	13291	949	1646	1176	0	3199	138632	38	194	2	74829	47047	97899	190681	1175	127778	8	26	0	208574	8491	205453	101154	32	38
428.5	0	0	27187	0	3605	0	0	0	0	8103	97169	33772	12745	733	1607	1062	0	2857	136124	36	180	1	67156	39916	94028	185089	1082	125494	7	31	0	209688	7288	214507	98633	24	36
429.5	0	0	28950	0	3200	0	0	0	0	8485	95944	31590	12218	561	1574	955	0	2547	133602	35	168	0	60136	33700	90783	181082	1002	123108	5	37	0	209977	6221	222257	96250	18	35
430.5	0	0	30832	0	2815	0	0	0	0	8878	94799	29469	11711	424	1546	856	0	2265	131069	33	157	0	53729	28314	88221	178693	933	120624	5	45	0	209431	5280	228513	94006	13	33
431.5	0	0	32817	0	2454	0	0	0	0	9282	93722	27412	11222	318	1526	764	0	2010	128526	32	149	0	47899	23678	86412	177945	874	118047	4	55	0	208050	4455	233114	91902	10	32
432.5	0	0	34884	0	2120	0	0	0	0	9694	92703	25424	10753	236	1512	679	0	1781	125976	31	142	0	42605	19710	85439	178848	823	115380	4	67	0	205848	3738	235939	89938	7	31
433.5	0	0	37006	0	1815	0	0	0	0	10112	91732	23510	10301	174	1506	602	0	1574	123422	31	136	0	37812	16334	85400	181404	780	112630	4	83	0	202845	3118	236908	88114	5	31
434.5	0	0	39154	0	1541	0	0	0	0	10534	90800	21674	9866	127	1508	531	0	1389	120865	31	131	0	33484	13477	86411	185601	744	109802	4	104	0	199073	2585	235989	86430	4	31
435.5	0	0	41293	0	1296	0	0	0	0	10957	89900	19918	9449	92	1519	467	0	1223	118308	30	128	0	29585	11072	88611	191422	714	106901	4	130	0	194572	2131	233200	84886	3	30
436.5	0	0	43387	0	1080	0	0	0	0	11377	89024	18246	9048	67	1540	409	0	1075	115754	30	125	0	26082	9058	92158	198839	690	103933	5	163	0	189390	1747	228606	83480	2	30
437.5	0	0	45396	0	892	0	0	0	0	11791	88166	16661	8663	48	1571	357	0	943	113207	30	123	0	22943	7381	97236	207812	670	100906	7	207	0	183585	1423	222315	82211	1	30
438.5	0	0	47278	0	730	0	0	0	0	12196	87321	15163	8293	35	1613	310	0	825	110669	31	122	0	20137	5990	104056	218295	655	97825	10	263	0	177219	1152	214480	81077	1	31
439.5	0	0	48991	0	592	0	0	0	0	12587	86483	13755	7938	26	1667	268	0	721	108144	31	122	0	17635	4842	112861	230229	644	94698	14	336	0	170358	928	205284	80076	0	31
440.5	0	0	50496	0	476	0	0	0	0	12961	85648	12436	7597	19	1734	232	0	629	105634	31	123	0	15410	3900	123923	243544	637	91532	19	431	0	163076	742	194938	79207	0	31
441.5	0	0	51754	0	379	0	0	0	0	13313	84813	11206	7270	15	1816	199	0	547	103144	32	125	0	13436	3129	137553	258158	634	88334	27	554	0	155446	591	183670	78466	0	32
442.5	0	0	52729	0	299	0	0	0	0	13639	83973	10065	6956	11	1912	171	0	475	100676	32	128	0	11690	2501	154096	273973	635	85112	39	714	0	147544	467	171718	77850	0	32
443.5	0	0	53393	0	234	0	0	0	0	13934	83125	9010	6655	9	2026	145	0	412	98233	33	132	0	10148	1992	173939	290876	640	81873	57	923	0	139446	367	159320	77357	0	33
444.5	0	0	53722	0	181	0	0	0	0	14195	82268	8040	6366	8	2157	124	0	357	95820	34	137	0	8791	1581	197510	308737	648	78625	82	1194	0	131226	287	146705	76983	0	34
445.5	0	0	53701	0	139	0	0	0	0	14416	81398	7151	6089	7	2309	105	0	308	93439	35	143	0	7599	1251	225282	327407	660	75377	118	1546	0	122957	223	134088	76724	0	35
446.5	0	0	53320	0	106	0	0	0	0	14595	80515	6341	5823	6	2482	88	0	266	91093	36	150	0	6554	986	257771	346718	677	72136	170	2002	0	114708	172	121663	76577	0	36
447.5	0	0	52582	0	80	0	0	0	0	14728	79615	5606	5567	6	2679	74	0	229	88785	37	158	0	5641	775	295541	366484	697	68910	244	2593	0	106544	132	109602	76537	0	37
448.5	0	0	51494	0	60	0	0	0	0	14812	78698	4941	5323	6	2901	62	0	197	86518	39	169	0	4845	607	339201	386495	722	65706	349	3355	0	98526	101	98045	76601	0	39
449.5	0	0	50075	0	44	0	0	0	0	14843	77763	4344	5088	6	3152	52	0	169	84295	40	181	0	4153	473	389406	406526	752	62534	498	4335	0	90706	76	87108	76764	0	40
450.5	0	0	48349	0	33	0	0	0	0	14820	76808	3808	4862	6	3434	43	0	144	82118	42	195	0	3552	368	446856	426333	787	59399	708	5593	0	83133	58	76875	77021	0	42
451.5	0	0	46348	0	24	0	0	0	0	14742	75832	3331	4646	6	3749	36	0	123	79990	44	211	0	3032	286	512295	445656	827	56311	1002	7197	0	75850	43	67404	77369	0	44
452.5	0	0	44109	0	17	0	0	0	0	14608	74836	2906	4439	6	4102	30	0	105	77913	46	231	0	2583	221	586502	464224	874	53275	1409	9235	0	68890	32	58728	77803	0	46
453.5	0	0	41674	0	12	0	0	0	0	14418	73818	2530	4240	6	4494	24	0	90	75887	48	253	0	2196	170	670294	481758	927	50298	1972	11809	0	62283	24	50856	78317	0	48
454.5	0	0	39088	0	9	0	0	0	0	14172	72779	2199	4049	6	4930	20	0	76	73916	50	280	0	1863	131	764518	497976	988	47388	2741	15042	0	56050	18	43780	78906	0	50
455.5	0	0	36396	0	6	0	0	0	0	13873	71718	1908	3866	6	5413	16	0	65	72000	53	311	0	1577	100	870042	512601	1057	44550	3783	19074	0	50205	13	37475	79567	0	53
456.5	0	0	33643	0	4	0	0	0	0	13522	70635	1653	3690	6	5948	13	0	55	70141	56	347	0	1333	77	987748	525362	1135	41789	5185	24067	0	44759	9	31902	80293	0	56
457.5	0	0	30873	0	3	0	0	0	0	13123	69530	1430	3521	6	6539	11	0	47	68339	59	389	0	1124	58	1118524	536006	1224	39112	7051	30201	0	39715	7	27016	81080	0	59
458.5	0	0	28127	0	2	0	0	0	0	12679	68403	1236	3359	6	7189	9	0	39	66595	62	438	0	946	44	1263253	544303	1324	36522	9510	37675	0	35071	5	22764	81921	0	62
459.5	0	0	25441	0	1	0	0	0	0	12195	67256	1067	3204	6	7903	7	0	33	64909	66	496	0	795	34	1422797	550052	1438	34024	12715	46696	0	30820	3	19090	82813	0	66
460.5	0	0	22847	0	0	0	0	0	0	11675	66088	920	3055	6	8686	6	0	28	63282	70	564	0	667	25	1597989	553088	1565	31621	16848	57480	0	26953	2	15937	83749	0	70
461.5	0	0	20373	0	0	0	0	0	0	11126	64901	794	2912	7	9542	4	0	24	61712	74	643	0	558	19	1789612	553290	1709	29317	22115	70236	0	23455	2	13249	84723	0	74
462.5	0	0	18040	0	0	0	0	0	0	10552	63695	684	2774	7	10474	4	0	20	60200	79	737	0	466	14	1998392	550580	1871	27113	28744	85157	0	20310	1	10969	85731	0	79
463.5	0	0	15864	0	0	0	0	0	0	9959	62470	589	2643	7	11488	3	0	17	58745	84	847	0	389	11	2224969	544935	2054	25012	36981	102401	0	17498	0	9048	86766	0	84
464.5	0	0	13855	0	0	0	0	0	0	9354	61229	508	2516	7	12586	2	0	14	57346	89	977	0	324	8	2469893	536382	2259	23014	47080	122075	0	14999	0	7438	87823	0	89
465.5	0	0	12020	0	0	0	0	0	0	8743	59973	437	2395	8	13770	2	0	12	56001	95	1131	0	269	6	2733595	525000	2489	21121	59290	144216	0	12792	0	6094	88896	0	95
466.5	0	0	10359	0	0	0	0	0	0	8130	58702	377	2279	8	15044	1	0	10	54710	102	1312	0	223	5	3016374	510925	2748	19333	73838	168767	0	10853	0	4979	89979	0	102
467.5	0	0	8870	0	0	0	0	0	0	7522	57418	324	2167	8	16407	1	0	8	53471	109	1526	0	185	3	3318382	494336	3039	17648	90908	195560	0	9159	0	4057	91065	0	109
468.5	0	0	7547	0	0	0	0	0	0	6925	56123	279	2061	8	17860	0	0	7	52282	116	1778	0	153	2	3639599	475463	3365	16066	110618	224299	0	7690	0	3298	92150	0	116
469.5	0	0	6383	0	0	0	0	0	0	6341	54818	240	1958	9	19400	0	0	6	51142	125	2076	0	126	2	3979823	454571	3730	14585	132995	254548	1	6421	0	2675	93226	0	125
470.5	0	0	5365	0	0	0	0	0	0	5777	53506	207	1861	9	21024	0	0	5	50048	133	2428	0	104	1	4338652	431959	4139	13203	157952	285729	1	5333	0	2166	94289	0	133
471.5	0	0	4484	0	0	0	0	0	0	5235	52188	178	1767	10	22727	0	0	4	48998	143	2842	0	86	0	4715471	407951	4597	11919	185263	317127	2	4406	0	1751	95331	0	143
472.5	0	0	3728	0	0	0	0	0	0	4719	50866	153	1678	10	24500	0	0	3	47991	153	3331	0	70	0	5109441	382883	5108	10728	214552	347906	2	3620	0	1414	96347	0	153
473.5	0	0	3082	0	0	0	0	0	0	4232	49542	131	1593	10	26334	0	0	3	47024	164	3907	0	58	0	5519491	357100	5678	9627	245280	377141	3	2957	0	1140	97330	0	164
474.5	0	0	2536	0	0	0	0	0	0	3774	48219	113	1511	11	28215	0	0	2	46094	176	4584	0	47	0	5944308	330944	6314	8614	276753	403854	4	2402	0	919	98275	0	176
475.5	0	0	2076	0	0	0	0	0	0	3347	46898	97	1434	11	30128	0	0	2	45199	189	5379	0	39	0	6382342	304746	7021	7685	308137	427069	6	1941	0	741	99176	0	189
476.5	0	0	1693	0	0	0	0	0	0	2953	45582	83	1361	12	32055	0	0	2	44338	203	6311	0	32	0	6831797	278815	7807	6835	338484	445862	8	1559	0	597	100026	0	203
477.5	0	0	1375	0	0	0	0	0	0	2591	44273	71	1291	12	33973	0	0	1	43507	218	7400	0	26	0	7290644	253439	8679	6060	366779	459425	10	1245	0	481	100820	0	218
478.5	0	0	1113	0	0	0	0	0	0	2261	42974	61	1225	13	35860	0	0	1	42705	234	8671	0	21	0	7756627	228872	9644	5356	391992	467120	13	988	0	387	101553	0	234
479.5	0	0	898	0	0	0	0	0	0	1962	41686	52	1164	13	37689	0	0	0	41929	252	10149	0	17	0	8227274	205333	10710	4719	413136	468527	18	780	0	312	102218	0	252
480.5	0	0	722	0	0	0	0	0	0	1693	40412	44	1106	14	39431	0	0	0	41176	270	11864	0	14	0	8699917	183004	11887	4145	429333	463479	23	612	0	252	102810	0	270
481.5	0	0	580	0	0	0	0	0	0	1453	39155	37	1052	14	41058	0	0	0	40446	290	13845	0	11	0	9171708	162026	13181	3629	439872	452081	30	478	0	204	103325	0	290
482.5	0	0	465	0	0	0	0	0	0	1240	37916	32	1001	15	42537	0	0	0	39735	312	16127	0	9	0	9639653	142504	14604	3167	444263	434712	39	370	0	165	103757	0	312
483.5	0	0	373	0	0	0	0	0	0	1052	36698	27	955	16	43839	0	0	0	39041	334	18745	0	7	0	10100630	124503	16162	2754	442269	412000	51	285	0	134	104101	0	334
484.5	0	0	299	0	0	0	0	0	0	888	35504	23	914	16	44934	0	0	0	38363	359	21733	0	6	0	10551433	108054	17866	2388	433934	384786	65	219	0	108	104354	0	359
485.5	0	0	240	0	0	0	0	0	0	745	34334	19	876	17	45793	0	0	0	37700	385	25131	0	5	0	10988795	93154	19725	2063	419577	354069	84	166	0	88	104511	0	385
486.5	0	0	193	0	0	0	0	0	0	622	33191	16	843	17	46390	0	0	0	37048	413	28973	0	4	0	11409436	79775	21748	1777	399771	320944	107	126	0	72	104569	0	413
487.5	0	0	155	0	0	0	0	0	0	516	32077	14	814	18	46705	0	0	0	36407	443	33296	0	3	0	11810098	67863	23944	1525	375310	286532	137	95	0	59	104524	0	443
488.5	0	0	125	0	0	0	0	0	0	426	30993	11	790	19	46719	0	0	0	35776	474	38132	0	3	0	12187585	57346	26321	1304	347149	251915	174	71	0	48	104373	0	474
489.5	0	0	102	0	0	0	0	0	0	349	29942	10	771	19	46423	0	0	0	35153	508	43509	0	2	0	12538810	48138	28888	1112	316344	218076	219	52	0	40	104115	0	508
490.5	0	0	83	0	0	0	0	0	0	285	28925	8	758	20	45811	0	0	0	34537	544	49450	0	2	0	12860829	40141	31653	945	283985	185856	276	39	0	33	103745	0	544
491.5	0	0	68	0	0	0	0	0	0	231	27943	7	750	21	44885	0	0	0	33927	582	55970	0	1	0	13150888	33251	34623	800	251129	155923	346	28	0	27	103264	0	582
492.5	0	0	56	0	0	0	0	0	0	186	26997	6	747	21	43657	0	0	0	33322	622	63075	0	1	0	13406459	27363	37804	675	218747	128752	432	21	0	22	102671	0	622
493.5	0	0	46	0	0	0	0	0	0	150	26088	5	751	22	42142	0	0	0	32722	665	70761	0	0	0	13625276	22369	41203	567	187677	104632	537	15	0	19	101963	0	665
494.5	0	0	38	0	0	0	0	0	0	119	25218	4	761	22	40368	0	0	0	32126	710	79011	0	0	0	13805368	18168	44824	475	158594	83676	664	11	0	16	101142	0	710
495.5	0	0	32	0	0	0	0	0	0	95	24386	3	778	23	38365	0	0	0	31533	758	87794	0	0	0	13945091	14660	48670	397	131992	65844	819	8	0	13	100207	0	758
496.5	0	0	27	0	0	0	0	0	0	75	23593	3	802	24	36174	0	0	0	30944	808	97065	0	0	0	14043152	11752	52745	330	108189	50978	1004	5	0	11	99160	0	808
497.5	0	0	23	0	0	0	0	0	0	59	22840	2	834	24	33839	0	0	0	30357	861	106769	0	0	0	14098624	9361	57050	273	87333	38830	1227	4	0	9	98002	0	861
498.5	0	0	20	0	0	0	0	0	0	46	22127	2	874	25	31411	0	0	0	29774	917	116832	0	0	0	14110969	7409	61586	226	69426	29097	1492	3	0	8	96735	0	917
499.5	0	0	17	0	0	0	0	0	0	35	21453	1	922	25	28942	0	0	0	29194	976	127174	0	0	0	14080039	5826	66351	186	54349	21448	1806	2	0	7	95362	0	976
500.5	0	0	14	0	0	0	0	0	0	27	20819	1	978	26	26489	0	0	0	28616	1037	137705	0	0	0	14006085	4553	71344	152	41898	15551	2177	1	0	6	93885	0	1037
501.5	0	0	12	0	0	0	0	0	0	21	20224	0	1044	26	24110	0	0	0	28043	1101	148330	0	0	0	13889749	3536	76560	125	31806	11090	2612	0	0	5	92307	0	1101
502.5	0	0	11	0	0	0	0	0	0	16	19668	0	1119	27	21863	0	0	0	27473	1169	158956	0	0	0	13732056	2729	81996	101	23776	7780	3120	0	0	4	90633	0	1169
503.5	0	0	9	0	0	0	0	0	0	12	19149	0	1203	27	19806	0	0	0	26907	1239	169495	0	0	0	13534404	2093	87645	82	17501	5367	3710	0	0	4	88867	0	1239
504.5	0	0	8	0	0	0	0	0	0	9	18668	0	1298	28	17991	0	0	0	26345	1312	179872	0	0	0	13298534	1595	93499	67	12684	3642	4391	0	0	3	87014	0	1312
505.5	0	0	7	0	0	0	0	0	0	7	18223	0	1402	28	16471	0	0	0	25788	1388	190028	0	0	0	13026514	1209	99550	54	9052	2430	5173	0	0	3	85080	0	1388
506.5	0	0	6	0	0	0	0	0	0	5	17813	0	1517	28	15290	0	0	0	25237	1467	199930	0	0	0	12720705	910	105789	43	6361	1595	6067	0	0	3	83068	0	1467
507.5	0	0	5	0	0	0	0	0	0	4	17438	0	1643	28	14484	0	0	0	24692	1549	209571	0	0	0	12383724	682	112205	34	4401	1030	7083	0	0	2	80986	0	1549
508.5	0	0	5	0	0	0	0	0	0	3	17095	0	1778	29	14081	0	0	0	24153	1634	218972	0	0	0	12018414	507	118785	27	2999	654	8230	0	0	2	78840	0	1634
509.5	0	0	4	0	0	0	0	0	0	2	16784	0	1924	29	14097	0	0	0	23620	1721	228185	0	0	0	11627798	376	125518	22	2011	408	9518	0	0	2	76636	0	1721
510.5	0	0	4	0	0	0	0	0	0	1	16503	0	2081	29	14531	0	0	0	23096	1812	237285	0	0	0	11215039	276	132390	17	1329	251	10957	0	0	2	74381	0	1812
511.5	0	0	3	0	0	0	0	0	0	1	16252	0	2247	29	15369	0	0	0	22579	1905	246364	0	0	0	10783401	202	139386	14	864	151	12555	0	0	1	72082	0	1905
512.5	0	0	3	0	0	0	0	0	0	0	16028	0	2423	29	16577	0	0	0	22071	2000	255517	0	0	0	10336201	147	146493	11	553	90	14319	0	0	1	69745	0	2000
513.5	0	0	3	0	0	0	0	0	0	0	15830	0	2607	29	18104	0	0	0	21571	2098	264829	0	0	0	9876772	106	153695	8	349	52	16254	0	0	1	67377	0	2098
514.5	0	0	2	0	0	0	0	0	0	0	15657	0	2800	28	19879	0	0	0	21081	2198	274356	0	0	0	9408419	77	160977	7	216	30	18364	0	0	1	64987	0	2198
515.5	0	0	2	0	0	0	0	0	0	0	15508	0	3001	28	21816	0	0	0	20600	2300	284107	0	0	0	8934382	55	168321	5	132	17	20650	0	0	0	62581	0	2300
516.5	0	0	2	0	0	0	0	0	0	0	15381	0	3208	28	23818	0	0	0	20129	2403	294025	0	0	0	8457799	39	175713	4	80	9	23112	0	0	0	60165	0	2403
517.5	0	0	2	0	0	0	0	0	0	0	15274	0	3421	28	25777	0	0	0	19667	2509	303970	0	0	0	7981674	28	183136	3	47	5	25746	0	0	0	57748	0	2509
518.5	0	0	1	0	0	0	0	0	0	0	15188	0	3639	27	27583	0	0	0	19217	2616	313716	0	0	0	7508848	20	190573	2	27	3	28546	0	0	0	55335	0	2616
519.5	0	0	1	0	0	0	0	0	0	0	15119	0	3860	27	29132	0	0	0	18776	2724	322940	0	0	0	7041973	14	198007	2	16	1	31501	0	0	0	52934	0	2724
520.5	0	0	1	0	0	0	0	0	0	0	15068	0	4082	26	30331	0	0	0	18346	2833	331239	0	0	0	6583491	10	205423	1	9	0	34598	0	0	0	50552	0	2833
521.5	0	0	1	0	0	0	0	0	0	0	15033	0	4305	26	31104	0	0	0	17926	2942	338144	0	0	0	6135619	7	212803	1	5	0	37821	0	0	0	48193	0	2942
522.5	0	0	0	0	0	0	0	0	0	0	15014	0	4527	25	31397	0	0	0	17516	3052	343147	0	0	0	5700333	5	220131	0	3	0	41149	0	0	0	45865	0	3052
523.5	0	0	0	0	0	0	0	0	0	0	15009	0	4746	25	31185	0	0	0	17117	3162	345742	0	0	0	5279364	3	227389	0	1	0	44561	0	0	0	43572	0	3162
524.5	0	0	0	0	0	0	0	0	0	0	15018	0	4961	24	30470	0	0	0	16727	3271	345464	0	0	0	4874193	2	234562	0	0	0	48028	0	0	0	41321	0	3271
525.5	0	0	0	0	0	0	0	0	0	0	15040	0	5169	24	29280	0	0	0	16348	3380	341936	0	0	0	4486050	2	241631	0	0	0	51522	0	0	0	39116	0	3380
526.5	0	0	0	0	0	0	0	0	0	0	15076	0	5369	23	27669	0	0	0	15978	3488	334903	0	0	0	4115918	1	248581	0	0	0	55010	0	0	0	36962	0	3488
527.5	0	0	0	0	0	0	0	0	0	0	15123	0	5560	22	25711	0	0	0	15617	3595	324269	0	0	0	3764543	1	255393	0	0	0	58460	0	0	0	34863	0	3595
528.5	0	0	0	0	0	0	0	0	0	0	15184	0	5739	21	23491	0	0	0	15264	3699	310117	0	0	0	3432442	1	262051	0	0	0	61835	0	0	0	32822	0	3699
529.5	0	0	0	0	0	0	0	0	0	0	15256	0	5905	21	21102	0	0	0	14921	3802	292709	0	0	0	3119916	1	268536	0	0	0	65099	0	0	0	30844	0	3802
530.5	0	0	0	0	0	0	0	0	0	0	15341	0	6057	20	18638	0	0	0	14585	3902	272480	0	0	0	2827064	1	274831	0	0	0	68216	0	0	0	28930	0	3902
531.5	0	0	0	0	0	0	0	0	0	0	15438	0	6192	19	16184	0	0	0	14257	4000	250004	0	0	0	2553805	1	280917	0	0	0	71148	0	0	0	27083	0	4000
532.5	0	0	0	0	0	0	0	0	0	0	15548	0	6310	18	13817	0	0	0	13937	4094	225963	0	0	0	2299888	1	286775	0	0	0	73861	0	0	0	25306	0	4094
533.5	0	0	0	0	0	0	0	0	0	0	15671	0	6410	18	11598	0	0	0	13623	4184	201090	0	0	0	2064916	2	292386	0	0	0	76322	0	0	0	23600	0	4184
534.5	0	0	0	0	0	0	0	0	0	0	15808	0	6490	17	9571	0	0	0	13315	4271	176127	0	0	0	1848365	2	297731	0	0	0	78499	0	0	0	21967	0	4271
535.5	0	0	0	0	0	0	0	0	0	0	15959	0	6550	16	7766	0	0	0	13014	4353	151766	0	0	0	1649602	2	302789	0	0	0	80364	0	0	0	20406	0	4353
536.5	0	0	0	0	0	0	0	0	0	0	16124	0	6589	15	6195	0	0	0	12718	4431	128616	0	0	0	1467902	3	307538	0	0	0	81894	0	0	0	18918	0	4431
537.5	0	0	0	0	0	0	0	0	0	0	16305	0	6606	14	4859	0	0	0	12427	4503	107168	0	0	0	1302470	4	311958	0	0	0	83068	0	0	0	17504	0	4503
538.5	0	0	0	0	0	0	0	0	0	0	16500	0	6601	14	3747	0	0	0	12141	4571	87775	0	0	0	1152455	4	316027	0	0	0	83873	0	0	0	16163	0	4571
539.5	0	0	0	0	0	0	0	0	0	0	16712	0	6576	13	2841	0	0	0	11859	4632	70651	0	0	0	1016968	6	319722	0	0	0	84297	0	0	0	14895	0	4632
540.5	0	0	0	0	0	0	0	0	0	0	16940	0	6528	12	2118	0	0	0	11582	4688	55878	0	0	0	895098	7	323020	0	0	0	84335	0	0	0	13698	0	4688
541.5	0	0	0	0	0	0	0	0	0	0	17184	0	6460	11	1552	0	0	0	11308	4738	43417	0	0	0	785922	9	325898	0	0	0	83989	0	0	0	12571	0	4738
542.5	0	0	0	0	0	0	0	0	0	0	17444	0	6371	11	1119	0	0	0	11038	4781	33139	0	0	0	688521	11	328334	0	0	0	83264	0	0	0	11513	0	4781
543.5	0	0	0	0	0	0	0	0	0	0	17720	0	6263	10	793	0	0	0	10771	4818	24845	0	0	0	601988	14	330304	0	0	0	82171	0	0	0	10522	0	4818
544.5	0	0	0	0	0	0	0	0	0	0	18011	0	6137	9	552	0	0	0	10506	4848	18296	0	0	0	525439	17	331784	0	0	0	80726	0	0	0	9596	0	4848
545.5	0	0	0	0	0	0	0	0	0	0	18316	0	5993	9	378	0	0	0	10245	4872	13234	0	0	0	458020	22	332753	0	0	0	78949	0	0	0	8733	0	4872
546.5	0	0	0	0	0	0	0	0	0	0	18634	0	5834	8	255	0	0	0	9987	4888	9403	0	0	0	398911	27	333189	0	0	0	76863	0	0	0	7930	0	4888
547.5	0	0	0	0	0	0	0	0	0	0	18963	0	5660	8	169	0	0	0	9731	4897	6563	0	0	0	347336	34	333070	0	0	0	74498	0	0	0	7186	0	4897
548.5	0	0	0	0	0	0	0	0	0	0	19300	0	5473	7	110	0	0	0	9477	4899	4502	0	0	0	302560	43	332378	0	0	0	71883	0	0	0	6497	0	4899
549.5	0	0	0	0	0	0	0	0	0	0	19644	0	5274	7	71	0	0	0	9226	4894	3035	0	0	0	263898	55	331095	0	0	0	69052	0	0	0	5862	0	4894
550.5	0	0	0	0	0	0	0	0	0	0	19991	0	5067	6	44	0	0	0	8977	4882	2012	0	0	0	230712	69	329204	0	0	0	66037	0	0	0	5277	0	4882
551.5	0	0	0	0	0	0	0	0	0	0	20338	0	4851	6	28	0	0	0	8731	4863	1312	0	0	0	202414	87	326693	0	0	0	62875	0	0	0	4740	0	4863
552.5	0	0	0	0	0	0	0	0	0	0	20681	0	4629	5	17	0	0	0	8487	4836	842	0	0	0	178463	110	323551	0	0	0	59601	0	0	0	4248	0	4836
553.5	0	0	0	0	0	0	0	0	0	0	21015	0	4403	5	10	0	0	0	8246	4803	533	0	0	0	158367	139	319771	0	0	0	56250	0	0	0	3799	0	4803
554.5	0	0	0	0	0	0	0	0	0	0	21336	0	4175	4	6	0	0	0	8007	4763	332	0	0	0	141682	174	315350	0	0	0	52854	0	0	0	3389	0	4763
555.5	0	0	0	0	0	0	0	0	0	0	21640	0	3945	4	3	0	0	0	7771	4717	205	0	0	0	128006	219	310288	0	0	0	49448	0	0	0	3017	0	4717
556.5	0	0	0	0	0	0	0	0	0	0	21921	0	3715	4	2	0	0	0	7538	4664	125	0	0	0	116980	275	304590	0	0	0	46060	0	0	0	2679	0	4664
557.5	0	0	0	0	0	0	0	0	0	0	22175	0	3488	3	1	0	0	0	7308	4604	75	0	0	0	108286	345	298266	0	0	0	42719	0	0	0	2374	0	4604
558.5	0	0	0	0	0	0	0	0	0	0	22396	0	3263	3	0	0	0	0	7080	4539	45	0	0	0	101641	431	291332	0	0	0	39449	0	0	0	2099	0	4539
559.5	0	0	0	0	0	0	0	0	0	0	22580	0	3043	3	0	0	0	0	6856	4468	27	0	0	0	96798	538	283807	0	0	0	36274	0	0	0	1851	0	4468
560.5	0	0	0	0	0	0	0	0	0	0	22721	0	2829	2	0	0	0	0	6635	4392	16	0	0	0	93542	670	275717	0	0	0	33212	0	0	0	1629	0	4392
561.5	0	0	0	0	0	0	0	0	0	0	22816	0	2621	2	0	0	0	0	6417	4311	10	0	0	0	91685	832	267093	0	0	0	30278	0	0	0	1430	0	4311
562.5	0	0	0	0	0	0	0	0	0	0	22861	0	2421	2	0	0	0	0	6203	4225	6	0	0	0	91066	1031	257972	0	0	0	27487	0	0	0	1252	0	4225
563.5	0	0	0	0	0	0	0	0	0	0	22853	0	2228	2	0	0	0	0	5993	4134	3	0	0	0	91550	1274	248396	0	0	0	24848	0	0	0	1094	0	4134
564.5	0	0	0	0	0	0	0	0	0	0	22789	0	2044	2	0	0	0	0	5787	4040	2	0	0	0	93019	1570	238412	0	0	0	22368	0	0	0	953	0	4040
565.5	0	0	0	0	0	0	0	0	0	0	22667	0	1870	1	0	0	0	0	5584	3941	1	0	0	0	95378	1928	228072	0	0	0	20051	0	0	0	829	0	3941
566.5	0	0	0	0	0	0	0	0	0	0	22486	0	1704	1	0	0	0	0	5386	3840	0	0	0	0	98545	2360	217432	0	0	0	17899	0	0	0	719	0	3840
567.5	0	0	0	0	0	0	0	0	0	0	22246	0	1549	1	0	0	0	0	5191	3736	0	0	0	0	102456	2879	206553	0	0	0	15912	0	0	0	622	0	3736
568.5	0	0	0	0	0	0	0	0	0	0	21948	0	1403	1	0	0	0	0	5001	3629	0	0	0	0	107057	3500	195497	0	0	0	14087	0	0	0	537	0	3629
569.5	0	0	0	0	0	0	0	0	0	0	21593	0	1266	0	0	0	1	0	4816	3520	0	0	0	0	112308	4239	184330	0	0	0	12420	0	0	0	462	0	3520
570.5	0	0	0	0	0	0	0	0	0	0	21183	0	1139	0	0	0	2	0	4635	3409	0	0	0	0	118176	5115	173119	0	0	0	10905	0	0	0	397	0	3409
571.5	0	0	0	0	0	0	0	0	0	0	20721	0	1022	0	0	0	2	0	4458	3297	0	0	0	0	124640	6147	161930	0	0	0	9536	0	0	0	340	0	3297
572.5	0	0	0	0	0	0	0	0	0	0	20212	0	914	0	0	0	3	0	4286	3184	0	0	0	0	131684	7356	150831	0	0	0	8305	0	0	0	291	0	3184
573.5	0	0	0	0	0	0	0	0	0	0	19659	0	814	0	0	0	4	0	4119	3070	0	0	0	0	139297	8767	139886	0	0	0	7204	0	0	0	248	0	3070
574.5	0	0	0	0	0	0	0	0	0	0	19067	0	723	0	0	0	5	0	3957	2956	0	0	0	0	147476	10403	129159	0	0	0	6224	0	0	0	211	0	2956
575.5	0	0	0	0	0	0	0	0	0	0	18442	0	640	0	0	0	7	0	3799	2842	0	0	0	0	156221	12289	118708	0	0	0	5355	0	0	0	179	0	2842
576.5	0	0	0	0	0	0	0	0	0	0	17788	0	565	0	0	0	9	0	3646	2728	0	0	0	0	165535	14451	108589	0	0	0	4590	0	0	0	151	0	2728
577.5	0	0	0	0	0	0	0	0	0	0	17113	0	497	0	0	0	11	0	3497	2615	0	0	0	0	175426	16915	98851	0	0	0	3918	0	0	0	128	0	2615
578.5	0	0	0	0	0	0	0	0	0	0	16422	0	436	0	0	0	15	0	3354	2503	0	0	0	0	185903	19704	89539	0	0	0	3331	0	0	0	107	0	2503
579.5	0	0	0	0	0	0	0	0	0	0	15720	0	381	0	0	0	19	0	3215	2393	0	0	0	0	196978	22843	80689	0	0	0	2821	0	0	0	90	0	2393
580.5	0	0	0	0	0	0	0	0	0	0	15013	0	332	0	0	0	25	0	3081	2283	0	0	0	0	208663	26351	72332	0	0	0	2380	0	0	0	76	0	2283
581.5	0	0	0	0	0	0	0	0	0	0	14307	0	289	0	0	0	33	0	2952	2176	0	0	0	0	220971	30246	64492	0	0	0	2000	0	0	0	63	0	2176
582.5	0	0	0	0	0	0	0	0	0	0	13605	0	250	0	0	0	42	0	2827	2071	0	0	0	0	233919	34540	57184	0	0	0	1674	0	0	0	53	0	2071
583.5	0	0	0	0	0	0	0	0	0	0	12914	0	216	0	0	0	54	0	2706	1968	0	0	0	0	247521	39240	50418	0	0	0	1396	0	0	0	44	0	1968
584.5	0	0	0	0	0	0	0	0	0	0	12236	0	186	0	0	0	70	0	2591	1867	0	0	0	0	261793	44347	44196	0	0	0	1159	0	0	0	36	0	1867
585.5	0	0	0	0	0	0	0	0	0	0	11576	0	159	0	0	0	89	0	2479	1769	0	0	0	0	276749	49853	38512	0	0	0	959	0	0	0	30	0	1769
586.5	0	0	0	0	0	0	0	0	0	0	10935	0	136	0	0	0	113	0	2372	1674	0	0	0	0	292405	55742	33357	0	0	0	791	0	0	0	25	0	1674
587.5	0	0	0	0	0	0	0	0	0	0	10318	0	116	0	0	0	143	0	2269	1581	0	0	0	0	308775	61990	28713	0	0	0	649	0	0	0	20	0	1581
588.5	0	0	0	0	0	0	0	0	0	0	9725	0	99	0	0	0	181	0	2170	1492	0	0	0	0	325872	68561	24560	0	0	0	531	0	0	0	17	0	1492
589.5	0	0	0	0	0	0	0	0	0	0	9158	0	84	0	0	0	228	0	2076	1405	0	0	0	0	343710	75411	20872	0	0	0	433	0	0	0	14	0	1405
590.5	0	0	0	0	0	0	0	0	0	0	8618	0	71	0	0	0	286	0	1985	1322	0	0	0	0	362298	82483	17621	0	0	0	352	0	0	0	11	0	1322
591.5	0	0	0	0	0	0	0	0	0	0	8105	0	59	0	0	0	357	0	1898	1242	0	0	0	0	381648	89713	14777	0	0	0	284	0	0	0	9	0	1242
592.5	0	0	0	0	0	0	0	0	0	0	7620	0	50	0	0	0	444	0	1815	1164	0	0	0	0	401768	97026	12308	0	0	0	229	0	0	0	7	0	1164
593.5	0	0	0	0	0	0	0	0	0	0	7162	0	42	0	0	0	551	0	1735	1091	0	0	0	0	422664	104338	10180	0	0	0	184	0	0	0	6	0	1091
594.5	0	0	0	0	0	0	0	0	0	0	6730	0	35	0	0	0	680	0	1659	1020	0	0	0	0	444340	111560	8361	0	0	0	147	0	0	0	5	0	1020
595.5	0	0	0	0	0	0	0	0	0	0	6324	0	29	0	0	0	837	0	1586	953	0	0	0	0	466800	118597	6817	0	0	0	117	0	0	0	4	0	953
596.5	0	0	0	0	0	0	0	0	0	0	5943	0	24	0	0	0	1025	0	1517	888	0	0	0	0	490043	125349	5518	0	0	0	93	0	0	0	3	0	888
597.5	0	0	0	0	0	0	0	0	0	0	5585	0	20	0	0	0	1250	0	1451	827	0	0	0	0	514067	131718	4433	0	0	0	74	0	0	0	2	0	827
598.5	0	0	0	0	0	0	0	0	0	0	5249	0	16	0	0	0	1519	0	1388	769	0	0	0	0	538868	137605	3534	0	0	0	58	0	0	0	2	0	769
599.5	0	0	0	0	0	0	0	0	0	0	4934	0	13	0	0	0	1837	0	1327	714	0	0	0	0	564437	142915	2796	0	0	0	46	0	0	0	2	0	714
600.5	0	0	0	0	0	0	0	0	0	0	4639	0	11	0	0	0	2214	0	1270	663	0	0	0	0	590765	147562	2195	0	0	0	36	0	0	0	1	0	663
601.5	0	0	0	0	0	0	0	0	0	0	4362	0	9	0	0	0	2656	0	1215	613	0	0	0	0	617838	151466	1710	0	0	0	28	0	0	0	0	0	613
602.5	0	0	0	0	0	0	0	0	0	0	4102	0	7	0	0	0	3173	0	1163	567	0	0	0	0	645639	154559	1321	0	0	0	22	0	0	0	0	0	567
603.5	0	0	0	0	0	0	0	0	0	0	3858	0	6	0	0	0	3773	0	1114	524	0	0	0	0	674149	156787	1013	0	0	0	17	0	0	0	0	0	524
604.5	0	0	0	0	0	0	0	0	0	0	3629	0	5	0	0	0	4469	0	1066	483	0	0	0	0	703345	158110	770	0	0	0	13	0	0	0	0	0	483
605.5	0	0	0	0	0	0	0	0	0	0	3413	0	4	0	0	0	5269	0	1022	445	0	0	0	0	733199	158503	580	0	0	0	10	0	0	0	0	0	445
606.5	0	0	0	0	0	0	0	0	0	0	3209	0	3	0	0	0	6185	0	979	409	0	0	0	0	763683	157961	434	0	0	0	8	0	0	0	0	0	409
607.5	0	0	0	0	0	0	0	0	0	0	3017	0	2	0	0	0	7228	0	938	376	0	0	0	0	794762	156492	321	0	0	0	6	0	0	0	0	0	376
608.5	0	0	0	0	0	0	0	0	0	0	2836	0	2	0	0	0	8410	0	900	344	0	0	0	0	826400	154124	236	0	0	0	4	0	0	0	0	0	344
609.5	0	0	0	0	0	0	0	0	0	0	2665	0	2	0	0	0	9741	0	863	315	0	0	0	0	858556	150897	172	0	0	0	3	0	0	0	0	0	315
610.5	0	0	0	0	0	0	0	0	0	0	2503	0	1	0	0	0	11231	0	829	288	0	0	0	0	891185	146868	124	0	0	0	3	0	0	0	0	0	288
611.5	0	0	0	0	0	0	0	0	0	0	2349	0	1	0	0	0	12890	0	796	263	0	0	0	0	924241	142108	89	0	0	0	2	0	0	0	0	0	263
612.5	0	0	0	0	0	0	0	0	0	0	2204	0	0	0	0	0	14727	0	764	240	0	0	0	0	957671	136696	63	0	0	0	1	0	0	0	0	0	240
613.5	0	0	0	0	0	0	0	0	0	0	2067	0	0	0	0	0	16748	0	735	219	0	0	0	0	991422	130721	44	0	0	0	1	0	0	0	0	0	219
614.5	0	0	0	0	0	0	0	0	0	0	1936	0	0	0	0	0	18959	0	707	199	0	0	0	0	1025436	124277	31	0	0	0	0	0	0	0	0	0	199
615.5	0	0	0	0	0	0	0	0	0	0	1813	0	0	0	0	0	21362	0	680	181	0	0	0	0	1059651	117464	21	0	0	0	0	0	0	0	0	0	181
616.5	0	0	0	0	0	0	0	0	0	0	1696	0	0	0	0	0	23956	0	655	164	0	0	0	0	1094004	110380	15	0	0	0	0	0	0	0	0	0	164
617.5	0	0	0	0	0	0	0	0	0	0	1585	0	0	0	0	0	26741	0	631	148	0	0	0	0	1128427	103123	10	0	0	0	0	0	0	0	0	0	148
618.5	0	0	0	0	0	0	0	0	0	0	1480	0	0	0	0	0	29708	0	608	134	0	0	0	0	1162851	95788	7	0	0	0	0	0	0	0	0	0	134
619.5	0	0	0	0	0	0	0	0	0	0	1381	0	0	0	0	0	32848	0	586	121	0	0	0	0	1197204	88465	4	0	0	0	0	0	0	0	0	0	121
620.5	0	0	0	0	0	0	0	0	0	0	1287	0	0	0	0	0	36148	0	566	109	0	0	0	0	1231412	81234	3	0	0	0	0	0	0	0	0	0	109
621.5	0	0	0	0	0	0	0	0	0	0	1199	0	0	0	0	0	39590	0	547	98	0	0	0	0	1265397	74170	2	0	0	0	0	0	0	0	0	0	98
622.5	0	0	0	0	0	0	0	0	0	0	1115	0	0	0	0	0	43153	0	528	89	0	0	0	0	1299082	67336	1	0	0	0	0	0	0	0	0	0	89
623.5	0	0	0	0	0	0	0	0	0	0	1036	0	0	0	0	0	46811	0	511	80	0	0	0	0	1332387	60788	0	0	0	0	0	0	0	0	0	0	80
624.5	0	0	0	0	0	0	0	0	0	0	961	0	0	0	0	0	50534	0	494	71	0	0	0	0	1365232	54568	0	0	0	0	0	0	0	0	0	0	71
625.5	0	0	0	0	0	0	0	0	0	0	891	0	0	0	0	0	54291	0	479	64	0	0	0	0	1397534	48712	0	0	0	0	0	0	0	0	0	0	64
626.5	0	0	0	0	0	0	0	0	0	0	826	0	0	0	0	0	58045	0	464	57	0	0	0	0	1429213	43243	0	0	0	0	0	0	0	0	0	0	57
627.5	0	0	0	0	0	0	0	0	0	0	764	0	0	0	0	0	61757	0	450	51	0	0	0	0	1460185	38177	0	0	0	0	0	0	0	0	0	0	51
628.5	0	0	0	0	0	0	0	0	0	0	706	0	0	0	0	0	65388	0	437	46	0	0	0	0	1490369	33519	0	0	0	0	0	0	0	0	0	0	46
629.5	0	0	0	0	0	0	0	0	0	0	651	0	0	0	0	0	68894	0	425	41	0	0	0	0	1519683	29270	0	0	0	0	0	0	0	0	0	0	41
630.5	0	0	0	0	0	0	0	0	0	0	600	0	0	0	0	0	72234	0	413	36	0	0	0	0	1548048	25421	0	0	0	0	0	0	0	0	0	0	36
631.5	0	0	0	0	0	0	0	0	0	0	553	0	0	0	0	0	75364	0	402	32	0	0	0	0	1575384	21959	0	0	0	0	0	0	0	0	0	0	32
632.5	0	0	0	0	0	0	0	0	0	0	508	0	0	0	0	0	78245	0	391	29	0	0	0	0	1601613	18868	0	0	0	0	0	0	0	0	0	0	29
633.5	0	0	0	0	0	0	0	0	0	0	467	0	0	0	0	0	80837	0	381	25	0	0	0	0	1626662	16126	0	0	0	0	0	0	0	0	0	0	25
634.5	0	0	0	0	0	0	0	0	0	0	429	0	0	0	0	0	83104	0	372	22	0	0	0	0	1650456	13710	0	0	0	0	0	0	0	0	0	0	22
635.5	0	0	0	0	0	0	0	0	0	0	393	0	0	0	0	0	85013	0	363	20	0	0	0	0	1672926	11596	0	0	0	0	0	0	0	0	0	0	20
636.5	0	0	0	0	0	0	0	0	0	0	360	0	0	0	0	0	86537	0	355	18	0	0	0	0	1694006	9756	0	0	0	0	0	0	0	0	0	0	18
637.5	0	0	0	0	0	0	0	0	0	0	329	0	0	0	0	0	87653	0	347	15	0	0	0	0	1713631	8167	0	0	0	0	0	0	0	0	0	0	15
638.5	0	0	0	0	0	0	0	0	0	0	300	0	0	0	0	0	88343	0	340	14	0	0	0	0	1731744	6801	0	0	0	0	0	0	0	0	0	0	14
639.5	0	0	0	0	0	0	0	0	0	0	274	0	0	0	0	0	88598	0	333	12	0	0	0	0	1748288	5636	0	0	0	0	0	0	0	0	0	0	12
640.5	0	0	0	0	0	0	0	0	0	0	249	0	0	0	0	0	88412	0	326	11	0	0	0	0	1763214	4646	0	0	0	0	0	0	0	0	0	0	11
641.5	0	0	0	0	0	0	0	0	0	0	227	0	0	0	0	0	87789	0	320	9	0	0	0	0	1776474	3812	0	0	0	0	0	0	0	0	0	0	9
642.5	0	0	0	0	0	0	0	0	0	0	206	0	0	0	0	0	86737	0	315	8	0	0	0	0	1788028	3112	0	0	0	0	0	0	0	0	0	0	8
643.5	0	0	0	0	0	0	0	0	0	0	187	0	0	0	0	0	85271	0	309	7	0	0	0	0	1797840	2528	0	0	0	0	0	0	0	0	0	0	7
644.5	0	0	0	0	0	0	0	0	0	0	170	0	0	0	0	0	83413	0	304	6	0	0	0	0	1805880	2044	0	0	0	0	0	0	0	0	0	0	6
645.5	0	0	0	0	0	0	0	0	0	0	154	0	0	0	0	0	81190	0	300	5	0	0	0	0	1812122	1645	0	0	0	0	0	0	0	0	0	0	5
646.5	0	0	0	0	0	0	0	0	0	0	139	0	0	0	0	0	78631	0	295	5	0	0	0	0	1816547	1317	0	0	0	0	0	0	0	0	0	0	5
647.5	0	0	0	0	0	0	0	0	0	0	126	0	0	0	0	0	75774	0	291	4	0	0	0	0	1819142	1050	0	0	0	0	0	0	0	0	0	0	4
648.5	0	0	0	0	0	0	0	0	0	0	113	0	0	0	0	0	72657	0	288	4	0	0	0	0	1819898	833	0	0	0	0	0	0	0	0	0	0	4
649.5	0	0	0	0	0	0	0	0	0	0	102	0	0	0	0	0	69320	0	284	3	0	0	0	0	1818815	658	0	0	0	0	0	0	0	0	0	0	3
650.5	0	0	0	0	0	0	0	0	0	0	92	0	0	0	0	0	65807	0	281	3	0	0	0	0	1815895	517	0	0	0	0	0	0	0	0	0	0	3
651.5	0	0	0	0	0	0	0	0	0	0	83	0	0	0	0	0	62160	0	278	2	0	0	0	0	1811150	405	0	0	0	0	0	0	0	0	0	0	2
652.5	0	0	0	0	0	0	0	0	0	0	74	0	0	0	0	0	58422	0	276	2	0	0	0	0	1804593	315	0	0	0	0	0	0	0	0	0	0	2
653.5	0	0	0	0	0	0	0	0	0	0	66	0	0	0	0	0	54636	0	273	2	0	0	0	0	1796247	245	0	0	0	0	0	0	0	0	0	0	2
654.5	0	0	0	0	0	0	0	0	0	0	60	0	0	0	0	0	50839	0	271	2	0	0	0	0	1786139	189	0	0	0	0	0	0	0	0	0	0	2
655.5	0	0	0	0	0	0	0	0	0	0	53	0	0	0	0	0	47071	0	269	1	0	0	0	0	1774300	145	0	0	0	0	0	0	0	0	0	0	1
656.5	0	0	0	0	0	0	0	0	0	0	48	0	0	0	0	0	43365	0	268	1	0	0	0	0	1760768	111	0	0	0	0	0	0	0	0	0	0	1
657.5	0	0	0	0	0	0	0	0	0	0	42	0	0	0	0	0	39752	0	266	0	0	0	0	0	1745586	85	0	0	0	0	0	0	0	0	0	0	0
658.5	0	0	0	0	0	0	0	0	0	0	38	0	0	0	0	0	36258	0	265	0	0	0	0	0	1728801	65	0	0	0	0	0	0	0	0	0	0	0
659.5	0	0	0	0	0	0	0	0	0	0	34	0	0	0	0	0	32906	0	264	0	0	0	0	0	1710464	49	0	0	0	0	0	0	0	0	0	0	0
660.5	0	0	0	0	0	0	0	0	0	0	30	0	0	0	0	0	29716	0	263	0	0	0	0	0	1690633	37	0	0	0	0	0	0	0	0	0	0	0
661.5	0	0	0	0	0	0	0	0	0	0	27	0	0	0	0	0	26701	0	262	0	0	0	0	0	1669366	28	0	0	0	0	0	0	0	0	0	0	0
662.5	0	0	0	0	0	0	0	0	0	0	24	0	0	0	0	0	23873	0	262	0	0	0	0	0	1646728	21	0	0	0	0	0	0	0	0	0	0	0
663.5	0	0	0	0	0	0	0	0	0	0	21	0	0	0	0	0	21239	0	262	0	0	0	0	0	1622785	15	0	0	0	0	0	0	0	0	0	0	0
664.5	0	0	0	0	0	0	0	0	0	0	18	0	0	0	0	0	18801	0	262	0	0	0	0	0	1597609	11	0	0	0	0	0	0	0	0	0	0	0
665.5	0	0	0	0	0	0	0	0	0	0	16	0	0	0	0	0	16561	0	262	0	0	0	0	0	1571270	8	0	0	0	0	0	0	0	0	0	0	0
666.5	0	0	0	0	0	0	0	0	0	0	14	0	0	0	0	0	14515	0	262	0	0	0	0	0	1543844	6	0	0	0	0	0	0	0	0	0	0	0
667.5	0	0	0	0	0	0	0	0	0	0	13	0	0	0	0	0	12659	0	262	0	0	0	0	0	1515409	5	0	0	0	0	0	0	0	0	0	0	0
668.5	0	0	0	0	0	0	0	0	0	0	11	0	0	0	0	0	10986	0	263	0	0	0	0	0	1486041	3	0	0	0	0	0	0	0	0	0	0	0
669.5	0	0	0	0	0	0	0	0	0	0	10	0	0	0	0	0	9487	0	264	0	0	0	0	0	1455821	2	0	0	0	0	0	0	0	0	0	0	0
670.5	0	0	0	0	0	0	0	0	0	0	9	0	0	0	0	0	8152	0	265	0	0	0	0	0	1424829	2	0	0	0	0	0	0	0	0	0	0	0
671.5	0	0	0	0	0	0	0	0	0	0	8	0	0	0	0	0	6970	0	266	0	0	0	0	0	1393146	1	0	0	0	0	0	0	0	0	0	0	0
672.5	0	0	0	0	0	0	0	0	0	0	7	0	0	0	0	0	5930	0	267	0	0	0	0	0	1360853	0	0	0	0	0	0	0	0	0	0	0	0
673.5	0	0	0	0	0	0	0	0	0	0	6	0	0	0	0	0	5021	0	268	0	0	0	0	0	1328029	0	0	0	0	0	0	0	0	0	0	0	0
674.5	0	0	0	0	0	0	0	0	0	0	5	0	0	0	0	0	4230	0	270	0	0	0	0	0	1294756	0	0	0	0	0	0	0	0	0	0	0	0
675.5	0	0	0	0	0	0	0	0	0	0	4	0	0	0	0	0	3546	0	272	0	0	0	0	0	1261112	0	0	0	0	0	0	0	0	0	0	0	0
676.5	0	0	0	0	0	0	0	0	0	0	4	0	0	0	0	0	2958	0	273	0	0	0	0	0	1227176	0	0	0	0	0	0	0	0	0	0	0	0
677.5	0	0	0	0	0	0	0	0	0	0	3	0	0	0	0	0	2456	0	275	0	0	0	0	0	1193023	0	0	0	0	0	0	0	0	0	0	0	0
678.5	0	0	0	0	0	0	0	0	0	0	3	0	0	0	0	0	2028	0	278	0	0	0	0	0	1158729	0	0	0	0	0	0	0	0	0	0	0	0
679.5	0	0	0	0	0	0	0	0	0	0	3	0	0	0	0	0	1667	0	280	0	0	0	0	0	1124366	0	0	0	0	0	0	0	0	0	0	0	0
680.5	0	0	0	0	0	0	0	0	0	0	2	0	0	0	0	0	1364	0	282	0	0	0	0	0	1090005	0	0	0	0	0	0	0	0	0	0	0	0
681.5	0	0	0	0	0	0	0	0	0	0	2	0	0	0	0	0	1110	0	285	0	0	0	0	0	1055714	0	0	0	0	0	0	0	0	0	0	0	0
682.5	0	0	0	0	0	0	0	0	0	0	2	0	0	0	0	0	900	0	288	0	0	0	0	0	1021558	0	0	0	0	0	0	0	0	0	0	0	0
683.5	0	0	0	0	0	0	0	0	0	0	1	0	0	0	0	0	725	0	291	0	0	0	0	0	987600	0	0	0	0	0	0	0	0	0	0	0	0
684.5	0	0	0	0	0	0	0	0	0	0	1	0	0	0	0	0	582	0	294	0	0	0	0	0	953899	0	0	0	0	0	0	0	0	0	0	0	0
685.5	0	0	0	0	0	0	0	0	0	0	1	0	0	0	0	0	464	0	297	0	0	0	0	0	920512	0	0	0	0	0	0	0	0	0	0	0	0
686.5	0	0	0	0	0	0	0	0	0	0	0	0	0	0	0	0	369	0	300	0	0	0	0	0	887493	0	0	0	0	0	0	0	0	0	0	0	0
687.5	0	0	0	0	0	0	0	0	0	0	0	0	0	0	0	0	292	0	303	0	0	0	0	0	854891	0	0	0	0	0	0	0	0	0	0	0	0
688.5	0	0	0	0	0	0	0	0	0	0	0	0	0	0	0	0	230	0	307	0	0	0	0	0	822753	0	0	0	0	0	0	0	0	0	0	0	0
689.5	0	0	0	0	0	0	0	0	0	0	0	0	0	0	0	0	180	0	311	0	0	0	0	0	791123	0	0	0	0	0	0	0	0	0	0	0	0
690.5	0	0	0	0	0	0	0	0	0	0	0	0	0	0	0	0	140	0	314	0	0	0	0	0	760041	0	0	0	0	0	0	0	0	0	0	0	0
691.5	0	0	0	0	0	0	0	0	0	0	0	0	0	0	0	0	109	0	318	0	0	0	0	0	729542	0	0	0	0	0	0	0	0	0	0	0	0
692.5	0	0	0	0	0	0	0	0	0	0	0	0	0	0	0	0	84	0	322	0	0	0	0	0	699661	0	0	0	0	0	0	0	0	0	0	0	0
693.5	0	0	0	0	0	0	0	0	0	0	0	0	0	0	0	0	64	0	327	0	0	0	0	0	670427	0	0	0	0	0	0	0	0	0	0	0	0
694.5	0	0	0	0	0	0	0	0	0	0	0	0	0	0	0	0	49	0	331	0	0	0	0	0	641866	0	0	0	0	0	0	0	0	0	0	0	0
695.5	0	0	0	0	0	0	0	0	0	0	0	0	0	0	0	0	37	0	335	0	0	0	0	0	614002	0	0	0	0	0	0	0	0	0	0	0	0
696.5	0	0	0	0	0	0	0	0	0	0	0	0	0	0	0	0	28	0	340	0	0	0	0	0	586855	0	0	0	0	0	0	0	0	0	0	0	0
697.5	0	0	0	0	0	0	0	0	0	0	0	0	0	0	0	0	21	0	344	0	0	0	0	0	560441	0	0	0	0	0	0	0	0	0	0	0	0
698.5	0	0	0	0	0	0	0	0	0	0	0	0	0	0	0	0	16	0	349	0	0	0	0	0	534774	0	0	0	0	0	0	0	0	0	0	0	0
699.5	0	0	0	0	0	0	0	0	0	0	0	0	0	0	0	0	12	0	354	0	0	0	0	0	509866	0	0	0	0	0	0	0	0	0	0	0	0
700.5	0	0	0	0	0	0	0	0	0	0	0	0	0	0	0	0	9	0	359	0	0	0	0	0	485724	0	0	0	0	0	0	0	0	0	0	0	0
701.5	0	0	0	0	0	0	0	0	0	0	0	0	0	0	0	0	7	0	364	0	0	0	0	0	462354	0	0	0	0	0	0	0	0	0	0	0	0
702.5	0	0	0	0	0	0	0	0	0	0	0	0	0	0	0	0	5	0	369	0	0	0	0	0	439759	0	0	0	0	0	0	0	0	0	0	0	0
703.5	0	0	0	0	0	0	0	0	0	0	0	0	0	0	0	0	4	0	375	0	0	0	0	0	417940	0	0	0	0	0	0	0	0	0	0	0	0
704.5	0	0	0	0	0	0	0	0	0	0	0	0	0	0	0	0	3	0	380	0	0	0	0	0	396894	0	0	0	0	0	0	0	0	0	0	0	0
705.5	0	0	0	0	0	0	0	0	0	0	0	0	0	0	0	0	2	0	386	0	0	0	0	0	376618	0	0	0	0	0	0	0	0	0	0	0	0
706.5	0	0	0	0	0	0	0	0	0	0	0	0	0	0	0	0	1	0	391	0	0	0	0	0	357106	0	0	0	0	0	0	0	0	0	0	0	0
707.5	0	0	0	0	0	0	0	0	0	0	0	0	0	0	0	0	0	0	397	0	0	0	0	0	338350	0	0	0	0	0	0	0	0	0	0	0	0
708.5	0	0	0	0	0	0	0	0	0	0	0	0	0	0	0	0	0	0	403	0	0	0	0	0	320341	0	0	0	0	0	0	0	0	0	0	0	0
709.5	0	0	0	0	0	0	0	0	0	0	0	0	0	0	0	0	0	0	409	0	0	0	0	0	303069	0	0	0	0	0	0	0	0	0	0	0	0
710.5	0	0	0	0	0	0	0	0	0	0	0	0	0	0	0	0	0	0	414	0	0	0	0	0	286520	0	0	0	0	0	0	0	0	0	0	0	0
711.5	0	0	0	0	0	0	0	0	0	0	0	0	0	0	0	0	0	0	420	0	0	0	0	0	270681	0	0	0	0	0	0	0	0	0	0	0	0
712.5	0	0	0	0	0	0	0	0	0	0	0	0	0	0	0	0	0	0	426	0	0	0	0	0	255537	0	0	0	0	0	0	0	0	0	0	0	0
713.5	0	0	0	0	0	0	0	0	0	0	0	0	0	0	0	0	0	0	433	0	0	0	0	0	241073	0	0	0	0	0	0	0	0	0	0	0	0
714.5	0	0	0	0	0	0	0	0	0	0	0	0	0	0	0	0	0	0	439	0	0	0	0	0	227273	0	0	0	0	0	0	0	0	0	0	0	0
715.5	0	0	0	0	0	0	0	0	0	0	0	0	0	0	0	0	0	0	445	0	0	0	0	0	214117	0	0	0	0	0	0	0	0	0	0	0	0
716.5	0	0	0	0	0	0	0	0	0	0	0	0	0	0	0	0	0	0	451	0	0	0	0	0	201590	0	0	0	0	0	0	0	0	0	0	0	0
717.5	0	0	0	0	0	0	0	0	0	0	0	0	0	0	0	0	0	0	457	0	0	0	0	0	189671	0	0	0	0	0	0	0	0	0	0	0	0
718.5	0	0	0	0	0	0	0	0	0	0	0	0	0	0	0	0	0	0	464	0	0	0	0	0	178343	0	0	0	0	0	0	0	0	0	0	0	0
719.5	0	0	0	0	0	0	0	0	0	0	0	0	0	0	0	0	0	0	470	0	0	0	0	0	167585	0	0	0	0	0	0	0	0	0	0	0	0
720.5	0	0	0	0	0	0	0	0	0	0	0	0	0	0	0	0	0	0	477	0	0	0	0	0	157379	0	0	0	0	0	0	0	0	0	0	0	0
721.5	0	0	0	0	0	0	0	0	0	0	0	0	0	0	0	0	0	0	483	0	0	0	0	0	147705	0	0	0	0	0	0	0	0	0	0	0	0
722.5	0	0	0	0	0	0	0	0	0	0	0	0	0	0	0	0	0	0	489	0	0	0	0	0	138543	0	0	0	0	0	0	0	0	0	0	0	0
723.5	0	0	0	0	0	0	0	0	0	0	0	0	0	0	0	0	0	0	496	0	0	0	0	0	129874	0	0	0	0	0	0	0	0	0	0	0	0
724.5	0	0	0	0	0	0	0	0	0	0	0	0	0	0	0	0	0	0	502	0	0	0	0	0	121677	0	0	0	0	0	0	0	0	0	0	0	0
725.5	0	0	0	0	0	0	0	0	0	0	0	0	0	0	0	0	0	0	508	0	0	0	0	0	113934	0	0	0	0	0	0	0	0	0	0	0	0
726.5	0	0	0	0	0	0	0	0	0	0	0	0	0	0	0	0	0	0	515	0	0	0	0	0	106626	0	0	0	0	0	0	0	0	0	0	0	0
727.5	0	0	0	0	0	0	0	0	0	0	0	0	0	0	0	0	0	0	521	0	0	0	0	0	99734	0	0	0	0	0	0	0	0	0	0	0	0
728.5	0	0	0	0	0	0	0	0	0	0	0	0	0	0	0	0	0	0	527	0	0	0	1	0	93238	0	0	0	0	0	0	0	0	0	0	0	0
729.5	0	0	0	0	0	0	0	0	0	0	0	0	0	0	0	0	0	0	533	0	0	0	1	0	87122	0	0	0	0	0	0	0	0	0	0	0	0
730.5	0	0	0	0	0	0	0	0	0	0	0	0	0	0	0	0	0	0	540	0	0	0	2	0	81367	0	0	0	0	0	0	0	0	0	0	0	0
731.5	0	0	0	0	0	0	0	0	0	0	0	0	0	0	0	0	0	0	546	0	0	0	2	0	75955	0	0	0	0	0	0	0	0	0	0	0	0
732.5	0	0	0	0	0	0	0	0	0	0	0	0	0	0	0	0	0	0	552	0	0	0	3	0	70871	0	0	0	0	0	0	0	0	0	0	0	0
733.5	0	0	0	0	0	0	0	0	0	0	0	0	0	0	0	0	0	0	558	0	0	0	3	0	66098	0	0	0	0	0	0	0	0	0	0	0	0
734.5	0	0	0	0	0	0	0	0	0	0	0	0	0	0	0	0	0	0	563	0	0	0	4	0	61619	0	0	0	0	0	0	0	0	0	0	0	0
735.5	0	0	0	0	0	0	0	0	0	0	0	0	0	0	0	0	0	0	569	0	0	0	5	0	57420	0	0	0	0	0	0	0	0	0	0	0	0
736.5	0	0	0	0	0	0	0	0	0	0	0	0	0	0	0	0	0	0	575	0	0	0	6	0	53485	0	0	0	0	0	0	0	0	0	0	0	0
737.5	0	0	0	0	0	0	0	0	0	0	0	0	0	0	0	0	0	0	580	0	0	0	7	0	49801	0	0	0	0	0	0	0	0	0	0	0	0
738.5	0	0	0	0	0	0	0	0	0	0	0	0	0	0	0	0	0	0	586	0	0	0	8	0	46353	0	0	0	0	0	0	0	0	0	0	0	0
739.5	0	0	0	0	0	0	0	0	0	0	0	0	0	0	0	0	0	0	591	0	0	0	10	0	43129	0	0	0	0	0	0	0	0	0	0	0	0
740.5	0	0	0	0	0	0	0	0	0	0	0	0	0	0	0	0	0	0	596	0	0	0	12	0	40115	0	0	0	0	0	0	0	0	0	0	0	0
741.5	0	0	0	0	0	0	0	0	0	0	0	0	0	0	0	0	0	0	601	0	0	0	14	0	37300	0	0	0	0	0	0	0	0	0	0	0	0
742.5	0	0	0	0	0	0	0	0	0	0	0	0	0	0	0	0	0	0	606	0	0	0	17	0	34672	0	0	0	0	0	0	0	0	0	0	0	0
743.5	0	0	0	0	0	0	0	0	0	0	0	0	0	0	0	0	0	0	610	0	0	0	21	0	32220	0	0	0	0	0	0	0	0	0	0	0	0
744.5	0	0	0	0	0	0	0	0	0	0	0	0	0	0	0	0	0	0	615	0	0	0	25	0	29933	0	0	0	0	0	0	0	0	0	0	0	0
745.5	0	0	0	0	0	0	0	0	0	0	0	0	0	0	0	0	0	0	619	0	0	0	30	0	27802	0	0	0	0	0	0	0	0	0	0	0	0
746.5	0	0	0	0	0	0	0	0	0	0	0	0	0	0	0	0	0	0	623	0	0	0	35	0	25816	0	0	0	0	0	0	0	0	0	0	0	0
747.5	0	0	0	0	0	0	0	0	0	0	0	0	0	0	0	0	0	0	627	0	0	0	42	0	23967	0	0	0	0	0	0	0	0	0	0	0	0
748.5	0	0	0	0	0	0	0	0	0	0	0	0	0	0	0	0	0	0	630	0	0	0	50	0	22246	0	0	0	0	0	0	0	0	0	0	0	0
749.5	0	0	0	0	0	0	0	0	0	0	0	0	0	0	0	0	0	0	634	0	0	0	59	0	20645	0	0	0	0	0	0	0	0	0	0	0	0
750.5	0	0	0	0	0	0	0	0	0	0	0	0	0	0	0	0	0	0	637	0	0	0	70	0	19156	0	0	0	0	0	0	0	0	0	0	0	0
751.5	0	0	0	0	0	0	0	0	0	0	0	0	0	0	0	0	0	0	640	0	0	0	83	0	17772	0	0	0	0	0	0	0	0	0	0	0	0
752.5	0	0	0	0	0	0	0	0	0	0	0	0	0	0	0	0	0	0	643	0	0	0	99	0	16486	0	0	0	0	0	0	0	0	0	0	0	0
753.5	0	0	0	0	0	0	0	0	0	0	0	0	0	0	0	0	0	0	645	0	0	0	116	0	15292	0	0	0	0	0	0	0	0	0	0	0	0
754.5	0	0	0	0	0	0	0	0	0	0	0	0	0	0	0	0	0	0	647	0	0	0	137	0	14183	0	0	0	0	0	0	0	0	0	0	0	0
755.5	0	0	0	0	0	0	0	0	0	0	0	0	0	0	0	0	0	0	649	0	0	0	161	0	13153	0	0	0	0	0	0	0	0	0	0	0	0
756.5	0	0	0	0	0	0	0	0	0	0	0	0	0	0	0	0	0	0	651	0	0	0	189	0	12198	0	0	0	0	0	0	0	0	0	0	0	0
757.5	0	0	0	0	0	0	0	0	0	0	0	0	0	0	0	0	0	0	652	0	0	0	221	0	11313	0	0	0	0	0	0	0	0	0	0	0	0
758.5	0	0	0	0	0	0	0	0	0	0	0	0	0	0	0	0	0	0	654	0	0	0	259	0	10491	0	0	0	0	0	0	0	0	0	0	0	0
759.5	0	0	0	0	0	0	0	0	0	0	0	0	0	0	0	0	0	0	655	0	0	0	302	0	9730	0	0	0	0	0	0	0	0	0	0	0	0
760.5	0	0	0	0	0	0	0	0	0	0	0	0	0	0	0	0	0	0	655	0	0	0	352	0	9024	0	0	0	0	0	0	0	0	0	0	0	0
761.5	0	0	0	0	0	0	0	0	0	0	0	0	0	0	0	0	0	0	655	0	0	0	410	0	8370	0	0	0	0	0	0	0	0	0	0	0	0
762.5	0	0	0	0	0	0	0	0	0	0	0	0	0	0	0	0	0	0	655	0	0	0	476	0	7764	0	0	0	0	0	0	0	0	0	0	0	0
763.5	0	0	0	0	0	0	0	0	0	0	0	0	0	0	0	0	0	0	655	0	0	0	552	0	7203	0	0	0	0	0	0	0	0	0	0	0	0
764.5	0	0	0	0	0	0	0	0	0	0	0	0	0	0	0	0	0	0	655	0	0	0	638	0	6683	0	0	0	0	0	0	0	0	0	0	0	0
765.5	0	0	0	0	0	0	0	0	0	0	0	0	0	0	0	0	0	0	654	0	0	0	737	0	6202	0	0	0	0	0	0	0	0	0	0	0	0
766.5	0	0	0	0	0	0	0	0	0	0	0	0	0	0	0	0	0	0	653	0	0	0	850	0	5757	0	0	0	0	0	0	0	0	0	0	0	0
767.5	0	0	0	0	0	0	0	0	0	0	0	0	0	0	0	0	0	0	651	0	0	0	978	0	5344	0	0	0	0	0	0	0	0	0	0	0	0
768.5	0	0	0	0	0	0	0	0	0	0	0	0	0	0	0	0	0	0	650	0	0	0	1123	0	4963	0	0	0	0	0	0	0	0	0	0	0	0
769.5	0	0	0	0	0	0	0	0	0	0	0	0	0	0	0	0	0	0	648	0	0	0	1287	0	4610	0	0	0	0	0	0	0	0	0	0	0	0
770.5	0	0	0	0	0	0	0	0	0	0	0	0	0	0	0	0	0	0	645	0	0	0	1472	0	4283	0	0	0	0	0	0	0	0	0	0	0	0
771.5	0	0	0	0	0	0	0	0	0	0	0	0	0	0	0	0	0	0	643	0	0	0	1681	0	3980	0	0	0	0	0	0	0	0	0	0	0	0
772.5	0	0	0	0	0	0	0	0	0	0	0	0	0	0	0	0	0	0	640	0	0	0	1916	0	3701	0	0	0	0	0	0	0	0	0	0	0	0
773.5	0	0	0	0	0	0	0	0	0	0	0	0	0	0	0	0	0	0	637	0	0	0	2179	0	3442	0	0	0	0	0	0	0	0	0	0	0	0
774.5	0	0	0	0	0	0	0	0	0	0	0	0	0	0	0	0	0	0	633	0	0	0	2474	0	3202	0	0	0	0	0	0	0	0	0	0	0	0
775.5	0	0	0	0	0	0	0	0	0	0	0	0	0	0	0	0	0	0	629	0	0	0	2803	0	2981	0	0	0	0	0	0	0	0	0	0	0	0
776.5	0	0	0	0	0	0	0	0	0	0	0	0	0	0	0	0	0	0	625	0	0	0	3169	0	2775	0	0	0	0	0	0	0	0	0	0	0	0
777.5	0	0	0	0	0	0	0	0	0	0	0	0	0	0	0	0	0	0	621	0	0	0	3576	0	2586	0	0	0	0	0	0	0	0	0	0	0	0
778.5	0	0	0	0	0	0	0	0	0	0	0	0	0	0	0	0	0	0	617	0	0	0	4028	0	2410	0	0	0	0	0	0	0	0	0	0	0	0
779.5	0	0	0	0	0	0	0	0	0	0	0	0	0	0	0	0	0	0	612	0	0	0	4527	0	2248	0	0	0	0	0	0	0	0	0	0	0	0
780.5	0	0	0	0	0	0	0	0	0	0	0	0	0	0	0	0	0	0	607	0	0	0	5078	0	2097	0	0	0	0	0	0	0	0	0	0	0	0
781.5	0	0	0	0	0	0	0	0	0	0	0	0	0	0	0	0	0	0	602	0	0	0	5684	0	1958	0	0	0	0	0	0	0	0	0	0	0	0
782.5	0	0	0	0	0	0	0	0	0	0	0	0	0	0	0	0	0	0	596	0	0	0	6349	0	1829	0	0	0	0	0	0	0	0	0	0	0	0
783.5	0	0	0	0	0	0	0	0	0	0	0	0	0	0	0	0	0	0	590	0	0	0	7078	0	1710	0	0	0	0	0	0	0	0	0	0	0	0
784.5	0	0	0	0	0	0	0	0	0	0	0	0	0	0	0	0	0	0	584	0	0	0	7875	0	1599	0	0	0	0	0	0	0	0	0	0	0	0
785.5	0	0	0	0	0	0	0	0	0	0	0	0	0	0	0	0	0	0	578	0	0	0	8743	0	1497	0	0	0	0	0	0	0	0	0	0	0	0
786.5	0	0	0	0	0	0	0	0	0	0	0	0	0	0	0	0	0	0	571	0	0	0	9687	0	1402	0	0	0	0	0	0	0	0	0	0	0	0
787.5	0	0	0	0	0	0	0	0	0	0	0	0	0	0	0	0	0	0	565	0	0	0	10711	0	1314	0	0	0	0	0	0	0	0	0	0	0	0
788.5	0	0	0	0	0	0	0	0	0	0	0	0	0	0	0	0	0	0	558	0	0	0	11818	0	1232	0	0	0	0	0	0	0	0	0	0	0	0
789.5	0	0	0	0	0	0	0	0	0	0	0	0	0	0	0	0	0	0	551	0	0	0	13012	0	1157	0	0	0	0	0	0	0	0	0	0	0	0
790.5	0	0	0	0	0	0	0	0	0	0	0	0	0	0	0	0	0	0	544	0	0	0	14297	0	1087	0	0	0	0	0	0	0	0	0	0	0	0
791.5	0	0	0	0	0	0	0	0	0	0	0	0	0	0	0	0	0	0	536	0	0	0	15675	0	1022	0	0	0	0	0	0	0	0	0	0	0	0
792.5	0	0	0	0	0	0	0	0	0	0	0	0	0	0	0	0	0	0	529	0	0	0	17151	0	962	0	0	0	0	0	0	0	0	0	0	0	0
793.5	0	0	0	0	0	0	0	0	0	0	0	0	0	0	0	0	0	0	521	0	0	0	18725	0	906	0	0	0	0	0	0	0	0	0	0	0	0
794.5	0	0	0	0	0	0	0	0	0	0	0	0	0	0	0	0	0	0	513	0	0	0	20401	0	854	0	0	0	0	0	0	0	0	0	0	0	0
795.5	0	0	0	0	0	0	0	0	0	0	0	0	0	0	0	0	0	0	505	0	0	0	22180	0	806	0	0	0	0	0	0	0	0	0	0	0	0
796.5	0	0	0	0	0	0	0	0	0	0	0	0	0	0	0	0	0	0	497	0	0	0	24062	0	761	0	0	0	0	0	0	0	0	0	0	0	0
797.5	0	0	0	0	0	0	0	0	0	0	0	0	0	0	0	0	0	0	489	0	0	0	26048	0	720	0	0	0	0	0	0	0	0	0	0	0	0
798.5	0	0	0	0	0	0	0	0	0	0	0	0	0	0	0	0	0	0	480	0	0	0	28138	0	681	0	0	0	0	0	0	0	0	0	0	0	0
799.5	0	0	0	0	0	0	0	0	0	0	0	0	0	0	0	0	0	0	472	0	0	0	30330	0	646	0	0	0	0	0	0	0	0	0	0	0	0
800.5	0	0	0	0	0	0	0	0	0	0	0	0	0	0	0	0	0	0	463	0	0	0	32623	0	612	0	0	0	0	0	0	0	0	0	0	0	0
801.5	0	0	0	0	0	0	0	0	0	0	0	0	0	0	0	0	0	0	455	0	0	0	35014	0	581	0	0	0	0	0	0	0	0	0	0	0	0
802.5	0	0	0	0	0	0	0	0	0	0	0	0	0	0	0	0	0	0	446	0	0	0	37498	0	553	0	0	0	0	0	0	0	0	0	0	0	0
803.5	0	0	0	0	0	0	0	0	0	0	0	0	0	0	0	0	0	0	437	0	0	0	40072	0	526	0	0	0	0	0	0	0	0	0	0	0	0
804.5	0	0	0	0	0	0	0	0	0	0	0	0	0	0	0	0	0	0	428	0	0	0	42730	0	501	0	0	0	0	0	0	0	0	0	0	0	0
805.5	0	0	0	0	0	0	0	0	0	0	0	0	0	0	0	0	0	0	420	0	0	0	45466	0	478	0	0	0	0	0	0	0	0	0	0	0	0
806.5	0	0	0	0	0	0	0	0	0	0	0	0	0	0	0	0	0	0	411	0	0	0	48271	0	457	0	0	0	0	0	0	0	0	0	0	0	0
807.5	0	0	0	0	0	0	0	0	0	0	0	0	0	0	0	0	0	0	402	0	0	0	51138	0	437	0	0	0	0	0	0	0	0	0	0	0	0
808.5	0	0	0	0	0	0	0	0	0	0	0	0	0	0	0	0	0	0	393	0	0	0	54058	0	418	0	0	0	0	0	0	0	0	0	0	0	0
809.5	0	0	0	0	0	0	0	0	0	0	0	0	0	0	0	0	0	0	384	0	0	0	57019	0	401	0	0	0	0	0	0	0	0	0	0	0	0
810.5	0	0	0	0	0	0	0	0	0	0	0	0	0	0	0	0	0	0	375	0	0	0	60010	0	385	0	0	0	0	0	0	0	0	0	0	0	0
811.5	0	0	0	0	0	0	0	0	0	0	0	0	0	0	0	0	0	0	366	0	0	0	63021	0	370	0	0	0	0	0	0	0	0	0	0	0	0
812.5	0	0	0	0	0	0	0	0	0	0	0	0	0	0	0	0	0	0	358	0	0	0	66038	0	356	0	0	0	0	0	0	0	0	0	0	0	0
813.5	0	0	0	0	0	0	0	0	0	0	0	0	0	0	0	0	0	0	349	0	0	0	69047	0	343	0	0	0	0	0	0	0	0	0	0	0	0
814.5	0	0	0	0	0	0	0	0	0	0	0	0	0	0	0	0	0	0	340	0	0	0	72035	0	331	0	0	0	0	0	0	0	0	0	0	0	0
815.5	0	0	0	0	0	0	0	0	0	0	0	0	0	0	0	0	0	0	331	0	0	0	74987	0	320	0	0	0	0	0	0	0	0	0	0	0	0
816.5	0	0	0	0	0	0	0	0	0	0	0	0	0	0	0	0	0	0	323	0	0	0	77888	0	310	0	0	0	0	0	0	0	0	0	0	0	0
817.5	0	0	0	0	0	0	0	0	0	0	0	0	0	0	0	0	0	0	314	0	0	0	80724	0	300	0	0	0	0	0	0	0	0	0	0	0	0
818.5	0	0	0	0	0	0	0	0	0	0	0	0	0	0	0	0	0	0	306	0	0	0	83478	0	292	0	0	0	0	0	0	0	0	0	0	0	0
819.5	0	0	0	0	0	0	0	0	0	0	0	0	0	0	0	0	0	0	297	0	0	0	86136	0	284	0	0	0	0	0	0	0	0	0	0	0	0
820.5	0	0	0	0	0	0	0	0	0	0	0	0	0	0	0	0	0	0	289	0	0	0	88683	0	276	0	0	0	0	0	0	0	0	0	0	0	0
821.5	0	0	0	0	0	0	0	0	0	0	0	0	0	0	0	0	0	0	281	0	0	0	91103	0	269	0	0	0	0	0	0	0	0	0	0	0	0
822.5	0	0	0	0	0	0	0	0	0	0	0	0	0	0	0	0	0	0	272	0	0	0	93383	0	263	0	0	0	0	0	0	0	0	0	0	0	0
823.5	0	0	0	0	0	0	0	0	0	0	0	0	0	0	0	0	0	0	264	0	0	0	95508	0	257	0	0	0	0	0	0	0	0	0	0	0	0
824.5	0	0	0	0	0	0	0	0	0	0	0	0	0	0	0	0	0	0	256	0	0	0	97465	0	252	0	0	0	0	0	0	0	0	0	0	0	0
825.5	0	0	0	0	0	0	0	0	0	0	0	0	0	0	0	0	0	0	249	0	0	0	99243	0	247	0	0	0	0	0	0	0	0	0	0	0	0
826.5	0	0	0	0	0	0	0	0	0	0	0	0	0	0	0	0	0	0	241	0	0	0	100830	0	243	0	0	0	0	0	0	0	0	0	0	0	0
827.5	0	0	0	0	0	0	0	0	0	0	0	0	0	0	0	0	0	0	233	0	0	0	102215	0	239	0	0	0	0	0	0	0	0	0	0	0	0
828.5	0	0	0	0	0	0	0	0	0	0	0	0	0	0	0	0	0	0	226	0	0	0	103390	0	236	0	0	0	0	0	0	0	0	0	0	0	0
829.5	0	0	0	0	0	0	0	0	0	0	0	0	0	0	0	0	0	0	218	0	0	0	104347	0	233	0	0	0	0	0	0	0	0	0	0	0	0
830.5	0	0	0	0	0	0	0	0	0	0	0	0	0	0	0	0	0	0	211	0	0	0	105080	0	230	0	0	0	0	0	0	0	0	0	0	0	0
831.5	0	0	0	0	0	0	0	0	0	0	0	0	0	0	0	0	0	0	204	0	0	0	105583	0	228	0	0	0	0	0	0	0	0	0	0	0	0
832.5	0	0	0	0	0	0	0	0	0	0	0	0	0	0	0	0	0	0	197	0	0	0	105854	0	227	0	0	0	0	0	0	0	0	0	0	0	0
833.5	0	0	0	0	0	0	0	0	0	0	0	0	0	0	0	0	0	0	190	0	0	0	105891	0	225	0	0	0	0	0	0	0	0	0	0	0	0
834.5	0	0	0	0	0	0	0	0	0	0	0	0	0	0	0	0	0	0	184	0	0	0	105694	0	224	0	0	0	0	0	0	0	0	0	0	0	0
835.5	0	0	0	0	0	0	0	0	0	0	0	0	0	0	0	0	0	0	177	0	0	0	105263	0	224	0	0	0	0	0	0	0	0	0	0	0	0
836.5	0	0	0	0	0	0	0	0	0	0	0	0	0	0	0	0	0	0	171	0	0	0	104601	0	223	0	0	0	0	0	0	0	0	0	0	0	0
837.5	0	0	0	0	0	0	0	0	0	0	0	0	0	0	0	0	0	0	165	0	0	0	103714	0	223	0	0	0	0	0	0	0	0	0	0	0	0
838.5	0	0	0	0	0	0	0	0	0	0	0	0	0	0	0	0	0	0	158	0	0	0	102607	0	224	0	0	0	0	0	0	0	0	0	0	0	0
839.5	0	0	0	0	0	0	0	0	0	0	0	0	0	0	0	0	0	0	153	0	0	0	101287	0	225	0	0	0	0	0	0	0	0	0	0	0	0
840.5	0	0	0	0	0	0	0	0	0	0	0	0	0	0	0	0	0	0	147	0	0	0	99764	0	226	0	0	0	0	0	0	0	0	0	0	0	0
841.5	0	0	0	0	0	0	0	0	0	0	0	0	0	0	0	0	0	0	141	0	0	0	98045	0	228	0	0	0	0	0	0	0	0	0	0	0	0
842.5	0	0	0	0	0	0	0	0	0	0	0	0	0	0	0	0	0	0	136	0	0	0	96144	0	230	0	0	0	0	0	0	0	0	0	0	0	0
843.5	0	0	0	0	0	0	0	0	0	0	0	0	0	0	0	0	0	0	130	0	0	0	94071	0	232	0	0	0	0	0	0	0	0	0	0	0	0
844.5	0	0	0	0	0	0	0	0	0	0	0	0	0	0	0	0	0	0	125	0	0	0	91839	0	235	0	0	0	0	0	0	0	0	0	0	0	0
845.5	0	0	0	0	0	0	0	0	0	0	0	0	0	0	0	0	0	0	120	0	0	0	89463	0	238	0	0	0	0	0	0	0	0	0	0	0	0
846.5	0	0	0	0	0	0	0	0	0	0	0	0	0	0	0	0	0	0	115	0	0	0	86956	0	242	0	0	0	0	0	0	0	0	0	0	0	0
847.5	0	0	0	0	0	0	0	0	0	0	0	0	0	0	0	0	0	0	110	0	0	0	84333	0	246	0	0	0	0	0	0	0	0	0	0	0	0
848.5	0	0	0	0	0	0	0	0	0	0	0	0	0	0	0	0	0	0	106	0	0	0	81608	0	251	0	0	0	0	0	0	0	0	0	0	0	0
849.5	0	0	0	0	0	0	0	0	0	0	0	0	0	0	0	0	0	0	101	0	0	0	78798	0	256	0	0	0	0	0	0	0	0	0	0	0	0
850.5	0	0	0	0	0	0	0	0	0	0	0	0	0	0	0	0	0	0	97	0	0	0	75917	0	262	0	0	0	0	0	0	0	0	0	0	0	0
851.5	0	0	0	0	0	0	0	0	0	0	0	0	0	0	0	0	0	0	93	0	0	0	72981	0	268	0	0	0	0	0	0	0	0	0	0	0	0
852.5	0	0	0	0	0	0	0	0	0	0	0	0	0	0	0	0	0	0	89	0	0	0	70004	0	275	0	0	0	0	0	0	0	0	0	0	0	0
853.5	0	0	0	0	0	0	0	0	0	0	0	0	0	0	0	0	0	0	85	0	0	0	67001	0	282	0	0	0	0	0	0	0	0	0	0	0	0
854.5	0	0	0	0	0	0	0	0	0	0	0	0	0	0	0	0	0	0	81	0	0	0	63987	0	291	0	0	0	0	0	0	0	0	0	0	0	0
855.5	0	0	0	0	0	0	0	0	0	0	0	0	0	0	0	0	0	0	77	0	0	0	60973	0	299	0	0	0	0	0	0	0	0	0	0	0	0
856.5	0	0	0	0	0	0	0	0	0	0	0	0	0	0	0	0	0	0	74	0	0	0	57975	0	309	0	0	0	0	0	0	0	0	0	0	0	0
857.5	0	0	0	0	0	0	0	0	0	0	0	0	0	0	0	0	0	0	70	0	0	0	55003	0	319	0	0	0	0	0	0	0	0	0	0	0	0
858.5	0	0	0	0	0	0	0	0	0	0	0	0	0	0	0	0	0	0	67	0	0	0	52070	0	331	0	0	0	0	0	0	0	0	0	0	0	0
859.5	0	0	0	0	0	0	0	0	0	0	0	0	0	0	0	0	0	0	64	0	0	0	49185	0	343	0	0	0	0	0	0	0	0	0	0	0	0
860.5	0	0	0	0	0	0	0	0	0	0	0	0	0	0	0	0	0	0	61	0	0	0	46359	0	356	0	0	0	0	0	0	0	0	0	0	0	0
861.5	0	0	0	0	0	0	0	0	0	0	0	0	0	0	0	0	0	0	58	0	0	0	43600	0	370	0	0	0	0	0	0	0	0	0	0	0	0
862.5	0	0	0	0	0	0	0	0	0	0	0	0	0	0	0	0	0	0	55	0	0	0	40915	0	385	0	0	0	0	0	0	0	0	0	0	0	0
863.5	0	0	0	0	0	0	0	0	0	0	0	0	0	0	0	0	0	0	53	0	0	0	38313	0	402	0	0	0	0	0	0	0	0	0	0	0	0
864.5	0	0	0	0	0	0	0	0	0	0	0	0	0	0	0	0	0	0	50	0	0	0	35798	0	420	0	0	0	0	0	0	0	0	0	0	0	0
865.5	0	0	0	0	0	0	0	0	0	0	0	0	0	0	0	0	0	0	47	0	0	0	33375	0	439	0	0	0	0	0	0	0	0	0	0	0	0
866.5	0	0	0	0	0	0	0	0	0	0	0	0	0	0	0	0	0	0	45	0	0	0	31049	0	460	0	0	0	0	0	0	0	0	0	0	0	0
867.5	0	0	0	0	0	0	0	0	0	0	0	0	0	0	0	0	0	0	43	0	0	0	28823	0	482	0	0	0	0	0	0	0	0	0	0	0	0
868.5	0	0	0	0	0	0	0	0	0	0	0	0	0	0	0	0	0	0	41	0	0	0	26698	0	506	0	0	0	0	0	0	0	0	0	0	0	0
869.5	0	0	0	0	0	0	0	0	0	0	0	0	0	0	0	0	0	0	38	0	0	0	24676	0	532	0	0	0	0	0	0	0	0	0	0	0	0
870.5	0	0	0	0	0	0	0	0	0	0	0	0	0	0	0	0	0	0	36	0	0	0	22758	0	560	0	0	0	0	0	0	0	0	0	0	0	0
871.5	0	0	0	0	0	0	0	0	0	0	0	0	0	0	0	0	0	0	35	0	0	0	20944	0	591	0	0	0	0	0	0	0	0	0	0	0	0
872.5	0	0	0	0	0	0	0	0	0	0	0	0	0	0	0	0	0	0	33	0	0	0	19233	0	624	0	0	0	0	0	0	0	0	0	0	0	0
873.5	0	0	0	0	0	0	0	0	0	0	0	0	0	0	0	0	0	0	31	0	0	0	17624	0	659	0	0	0	0	0	0	0	0	0	0	0	0
874.5	0	0	0	0	0	0	0	0	0	0	0	0	0	0	0	0	0	0	29	0	0	0	16115	0	697	0	0	0	0	0	0	0	0	0	0	0	0
875.5	0	0	0	0	0	0	0	0	0	0	0	0	0	0	0	0	0	0	28	0	0	0	14703	0	739	0	0	0	0	0	0	0	0	0	0	0	0
876.5	0	0	0	0	0	0	0	0	0	0	0	0	0	0	0	0	0	0	26	0	0	0	13386	0	784	0	0	0	0	0	0	0	0	0	0	0	0
877.5	0	0	0	0	0	0	0	0	0	0	0	0	0	0	0	0	0	0	25	0	0	0	12161	0	832	0	0	0	0	0	0	0	0	0	0	0	0
878.5	0	0	0	0	0	0	0	0	0	0	0	0	0	0	0	0	0	0	23	0	0	0	11025	0	885	0	0	0	0	0	0	0	0	0	0	0	0
879.5	0	0	0	0	0	0	0	0	0	0	0	0	0	0	0	0	0	0	22	0	0	0	9973	0	941	0	0	0	0	0	0	0	0	0	0	0	0
880.5	0	0	0	0	0	0	0	0	0	0	0	0	0	0	0	0	0	0	21	0	0	0	9003	0	1003	0	0	0	0	0	0	0	0	0	0	0	0
881.5	0	0	0	0	0	0	0	0	0	0	0	0	0	0	0	0	0	0	20	0	0	0	8110	0	1070	0	0	0	0	0	0	0	0	0	0	0	0
882.5	0	0	0	0	0	0	0	0	0	0	0	0	0	0	0	0	0	0	18	0	0	0	7289	0	1142	0	0	0	0	0	0	0	0	0	0	0	0
883.5	0	0	0	0	0	0	0	0	0	0	0	0	0	0	0	0	0	0	17	0	0	0	6538	0	1221	0	0	0	0	0	0	0	0	0	0	0	0
884.5	0	0	0	0	0	0	0	0	0	0	0	0	0	0	0	0	0	0	16	0	0	0	5852	0	1306	0	0	0	0	0	0	0	0	0	0	0	0
885.5	0	0	0	0	0	0	0	0	0	0	0	0	0	0	0	0	0	0	15	0	0	0	5227	0	1398	0	0	0	0	0	0	0	0	0	0	0	0
886.5	0	0	0	0	0	0	0	0	0	0	0	0	0	0	0	0	0	0	15	0	0	0	4658	0	1499	0	0	0	0	0	0	0	0	0	0	0	0
887.5	0	0	0	0	0	0	0	0	0	0	0	0	0	0	0	0	0	0	14	0	0	0	4143	0	1608	0	0	0	0	0	0	0	0	0	0	0	0
888.5	0	0	0	0	0	0	0	0	0	0	0	0	0	0	0	0	0	0	13	0	0	0	3677	0	1726	0	0	0	0	0	0	0	0	0	0	0	0
889.5	0	0	0	0	0	0	0	0	0	0	0	0	0	0	0	0	0	0	12	0	0	0	3256	0	1855	0	0	0	0	0	0	0	0	0	0	0	0
890.5	0	0	0	0	0	0	0	0	0	0	0	0	0	0	0	0	0	0	11	0	0	0	2878	0	1995	0	0	0	0	0	0	0	0	0	0	0	0
891.5	0	0	0	0	0	0	0	0	0	0	0	0	0	0	0	0	0	0	11	0	0	0	2538	0	2148	0	0	0	0	0	0	0	0	0	0	0	0
892.5	0	0	0	0	0	0	0	0	0	0	0	0	0	0	0	0	0	0	10	0	0	0	2234	0	2314	0	0	0	0	0	0	0	0	0	0	0	0
893.5	0	0	0	0	0	0	0	0	0	0	0	0	0	0	0	0	0	0	9	0	0	0	1962	0	2494	0	0	0	0	0	0	0	0	0	0	0	0
894.5	0	0	0	0	0	0	0	0	0	0	0	0	0	0	0	0	0	0	9	0	0	0	1719	0	2691	0	0	0	0	0	0	0	0	0	0	0	0
895.5	0	0	0	0	0	0	0	0	0	0	0	0	0	0	0	0	0	0	8	0	0	0	1504	0	2905	0	0	0	0	0	0	0	0	0	0	0	0
896.5	0	0	0	0	0	0	0	0	0	0	0	0	0	0	0	0	0	0	8	0	0	0	1312	0	3139	0	0	0	0	0	0	0	0	0	0	0	0
897.5	0	0	0	0	0	0	0	0	0	0	0	0	0	0	0	0	0	0	7	0	0	0	1143	0	3394	0	0	0	0	0	0	0	0	0	0	0	0
898.5	0	0	0	0	0	0	0	0	0	0	0	0	0	0	0	0	0	0	7	0	0	0	993	0	3671	0	0	0	0	0	0	0	0	0	0	0	0
899.5	0	0	0	0	0	0	0	0	0	0	0	0	0	0	0	0	0	0	6	0	0	0	862	0	3974	0	0	0	0	0	0	0	0	0	0	0	0
900.5	0	0	0	0	0	0	0	0	0	0	0	0	0	0	0	0	0	0	6	0	0	0	746	0	4304	0	0	0	0	0	0	0	0	0	0	0	0
901.5	0	0	0	0	0	0	0	0	0	0	0	0	0	0	0	0	0	0	5	0	0	0	644	0	4665	0	0	0	0	0	0	0	0	0	0	0	0
902.5	0	0	0	0	0	0	0	0	0	0	0	0	0	0	0	0	0	0	5	0	0	0	555	0	5058	0	0	0	0	0	0	0	0	0	0	0	0
903.5	0	0	0	0	0	0	0	0	0	0	0	0	0	0	0	0	0	0	5	0	0	0	478	0	5487	0	0	0	0	0	0	0	0	0	0	0	0
904.5	0	0	0	0	0	0	0	0	0	0	0	0	0	0	0	0	0	0	4	0	0	0	410	0	5956	0	0	0	0	0	0	0	0	0	0	0	0
905.5	0	0	0	0	0	0	0	0	0	0	0	0	0	0	0	0	0	0	4	0	0	0	351	0	6468	0	0	0	0	0	0	0	0	0	0	0	0
906.5	0	0	0	0	0	0	0	0	0	0	0	0	0	0	0	0	0	0	4	0	0	0	300	0	7027	0	0	0	0	0	0	0	0	0	0	0	0
907.5	0	0	0	0	0	0	0	0	0	0	0	0	0	0	0	0	0	0	4	0	0	0	256	0	7638	0	0	0	0	0	0	0	0	0	0	0	0
908.5	0	0	0	0	0	0	0	0	0	0	0	0	0	0	0	0	0	0	3	0	0	0	218	0	8305	0	0	0	0	0	0	0	0	0	0	0	0
909.5	0	0	0	0	0	0	0	0	0	0	0	0	0	0	0	0	0	0	3	0	0	0	185	0	9034	0	0	0	0	0	0	0	0	0	0	0	0
910.5	0	0	0	0	0	0	0	0	0	0	0	0	0	0	0	0	0	0	3	0	0	0	157	0	9830	0	0	0	0	0	0	0	0	0	0	0	0
911.5	0	0	0	0	0	0	0	0	0	0	0	0	0	0	0	0	0	0	3	0	0	0	133	0	10701	0	0	0	0	0	0	0	0	0	0	0	0
912.5	0	0	0	0	0	0	0	0	0	0	0	0	0	0	0	0	0	0	3	0	0	0	112	0	11652	0	0	0	0	0	0	0	0	0	0	0	0
913.5	0	0	0	0	0	0	0	0	0	0	0	0	0	0	0	0	0	0	2	0	0	0	95	0	12692	0	0	0	0	0	0	0	0	0	0	0	0
914.5	0	0	0	0	0	0	0	0	0	0	0	0	0	0	0	0	0	0	2	0	0	0	80	0	13829	0	0	0	0	0	0	0	0	0	0	0	0
915.5	0	0	0	0	0	0	0	0	0	0	0	0	0	0	0	0	0	0	2	0	0	0	67	0	15072	0	0	0	0	0	0	0	0	0	0	0	0
916.5	0	0	0	0	0	0	0	0	0	0	0	0	0	0	0	0	0	0	2	0	0	0	56	0	16430	0	0	0	0	0	0	0	0	0	0	0	0
917.5	0	0	0	0	0	0	0	0	0	0	0	0	0	0	0	0	0	0	2	0	0	0	47	0	17914	0	0	0	0	0	0	0	0	0	0	0	0
918.5	0	0	0	0	0	0	0	0	0	0	0	0	0	0	0	0	0	0	2	0	0	0	39	0	19537	0	0	0	0	0	0	0	0	0	0	0	0
919.5	0	0	0	0	0	0	0	0	0	0	0	0	0	0	0	0	0	0	1	0	0	0	33	0	21311	0	0	0	0	0	0	0	0	0	0	0	0
920.5	0	0	0	0	0	0	0	0	0	0	0	0	0	0	0	0	0	0	1	0	0	0	27	0	23250	0	0	0	0	0	0	0	0	0	0	0	0
921.5	0	0	0	0	0	0	0	0	0	0	0	0	0	0	0	0	0	0	1	0	0	0	22	0	25368	0	0	0	0	0	0	0	0	0	0	0	0
922.5	0	0	0	0	0	0	0	0	0	0	0	0	0	0	0	0	0	0	1	0	0	0	19	0	27684	0	0	0	0	0	0	0	0	0	0	0	0
923.5	0	0	0	0	0	0	0	0	0	0	0	0	0	0	0	0	0	0	1	0	0	0	15	0	30215	0	0	0	0	0	0	0	0	0	0	0	0
924.5	0	0	0	0	0	0	0	0	0	0	0	0	0	0	0	0	0	0	1	0	0	0	13	0	32980	0	0	0	0	0	0	0	0	0	0	0	0
925.5	0	0	0	0	0	0	0	0	0	0	0	0	0	0	0	0	0	0	0	0	0	0	10	0	36001	0	0	0	0	0	0	0	0	0	0	0	0
926.5	0	0	0	0	0	0	0	0	0	0	0	0	0	0	0	0	0	0	0	0	0	0	9	0	39301	0	0	0	0	0	0	0	0	0	0	0	0
927.5	0	0	0	0	0	0	0	0	0	0	0	0	0	0	0	0	0	0	0	0	0	0	7	0	42906	0	0	0	0	0	0	0	0	0	0	0	0
928.5	0	0	0	0	0	0	0	0	0	0	0	0	0	0	0	0	0	0	0	0	0	0	6	0	46843	0	0	0	0	0	0	0	0	0	0	0	0
929.5	0	0	0	0	0	0	0	0	0	0	0	0	0	0	0	0	0	0	0	0	0	0	5	0	51142	0	0	0	0	0	0	0	0	0	0	0	0
930.5	0	0	0	0	0	0	0	0	0	0	0	0	0	0	0	0	0	0	0	0	0	0	4	0	55835	0	0	0	0	0	0	0	0	0	0	0	0
931.5	0	0	0	0	0	0	0	0	0	0	0	0	0	0	0	0	0	0	0	0	0	0	3	0	60958	0	0	0	0	0	0	0	0	0	0	0	0
932.5	0	0	0	0	0	0	0	0	0	0	0	0	0	0	0	0	0	0	0	0	0	0	3	0	66550	0	0	0	0	0	0	0	0	0	0	0	0
933.5	0	0	0	0	0	0	0	0	0	0	0	0	0	0	0	0	0	0	0	0	0	0	2	0	72650	0	0	0	0	0	0	0	0	0	0	0	0
934.5	0	0	0	0	0	0	0	0	0	0	0	0	0	0	0	0	0	0	0	0	0	0	2	0	79306	0	0	0	0	0	0	0	0	0	0	0	0
935.5	0	0	0	0	0	0	0	0	0	0	0	0	0	0	0	0	0	0	0	0	0	0	1	0	86564	0	0	0	0	0	0	0	0	0	0	0	0
936.5	0	0	0	0	0	0	0	0	0	0	0	0	0	0	0	0	0	0	0	0	0	0	1	0	94478	0	0	0	0	0	0	0	0	0	0	0	0
937.5	0	0	0	0	0	0	0	0	0	0	0	0	0	0	0	0	0	0	0	0	0	0	0	0		0	0	0	0	0	0	0	0	0	0	0	0
938.5	0	0	0	0	0	0	0	0	0	0	0	0	0	0	0	0	0	0	0	0	0	0	0	0		0	0	0	0	0	0	0	0	0	0	0	0
939.5	0	0	0	0	0	0	0	0	0	0	0	0	0	0	0	0	0	0	0	0	0	0	0	0		0	0	0	0	0	0	0	0	0	0	0	0
940.5	0	0	0	0	0	0	0	0	0	0	0	0	0	0	0	0	0	0	0	0	0	0	0	0		0	0	0	0	0	0	0	0	0	0	0	0
941.5	0	0	0	0	0	0	0	0	0	0	0	0	0	0	0	0	0	0	0	0	0	0	0	0		0	0	0	0	0	0	0	0	0	0	0	0
942.5	0	0	0	0	0	0	0	0	0	0	0	0	0	0	0	0	0	0	0	0	0	0	0	0		0	0	0	0	0	0	0	0	0	0	0	0
943.5	0	0	0	0	0	0	0	0	0	0	0	0	0	0	0	0	0	0	0	0	0	0	0	0		0	0	0	0	0	0	0	0	0	0	0	0
944.5	0	0	0	0	0	0	0	0	0	0	0	0	0	0	0	0	0	0	0	0	0	0	0	0		0	0	0	0	0	0	0	0	0	0	0	0
945.5	0	0	0	0	0	0	0	0	0	0	0	0	0	0	0	0	0	0	0	0	0	0	0	0		0	0	0	0	0	0	0	0	0	0	0	0
946.5	0	0	0	0	0	0	0	0	0	0	0	0	0	0	0	0	0	0	0	0	0	0	0	0		0	0	0	0	0	0	0	0	0	0	0	0
947.5	0	0	0	0	0	0	0	0	0	0	0	0	0	0	0	0	0	0	0	0	0	0	0	0		0	0	0	0	0	0	0	0	0	0	0	0
948.5	0	0	0	0	0	0	0	0	0	0	0	0	0	0	0	0	0	0	0	0	0	0	0	0		0	0	0	0	0	0	0	0	0	0	0	0
949.5	0	0	0	0	0	0	0	0	0	0	0	0	0	0	0	0	0	0	0	0	0	0	0	0		0	0	0	0	0	0	0	0	0	0	0	0
950.5	0	0	0	0	0	0	0	0	0	0	0	0	0	0	0	0	0	0	0	0	0	0	0	0		0	0	0	0	0	0	0	0	0	0	0	0
951.5	0	0	0	0	0	0	0	0	0	0	0	0	0	0	0	0	0	0	0	0	0	0	0	0		0	0	0	0	0	0	0	0	0	0	0	0
952.5	0	0	0	0	0	0	0	0	0	0	0	0	0	0	0	0	0	0	0	0	0	0	0	0		0	0	0	0	0	0	0	0	0	0	0	0
953.5	0	0	0	0	0	0	0	0	0	0	0	0	0	0	0	0	0	0	0	0	0	0	0	0		0	0	0	0	0	0	0	0	0	0	0	0
954.5	0	0	0	0	0	0	0	0	0	0	0	0	0	0	0	0	0	0	0	0	0	0	0	0		0	0	0	0	0	0	0	0	0	0	0	0
955.5	0	0	0	0	0	0	0	0	0	0	0	0	0	0	0	0	0	0	0	0	0	0	0	0		0	0	0	0	0	0	0	0	0	0	0	0
956.5	0	0	0	0	0	0	0	0	0	0	0	0	0	0	0	0	0	0	0	0	0	0	0	0		0	0	0	0	0	0	0	0	0	0	0	0
957.5	0	0	0	0	0	0	0	0	0	0	0	0	0	0	0	0	0	0	0	0	0	0	0	0		0	0	0	0	0	0	0	0	0	0	0	0
958.5	0	0	0	0	0	0	0	0	0	0	0	0	0	0	0	0	0	0	0	0	0	0	0	0		0	0	0	0	0	0	0	0	0	0	0	0
959.5	0	0	0	0	0	0	0	0	0	0	0	0	0	0	0	0	0	0	0	0	0	0	0	0		0	0	0	0	0	0	0	0	0	0	0	0
960.5	0	0	0	0	0	0	0	0	0	0	0	0	0	0	0	0	0	0	0	0	0	0	0	0		0	0	0	0	0	0	0	0	0	0	0	0
961.5	0	0	0	0	0	0	0	0	0	0	0	0	0	0	0	0	0	0	0	0	0	0	0	0		0	0	0	0	0	0	0	0	0	0	0	0
962.5	0	0	0	0	0	0	0	0	0	0	0	0	0	0	0	0	0	0	0	0	0	0	0	0		0	0	0	0	0	0	0	0	0	0	0	0
963.5	0	0	0	0	0	0	0	0	0	0	0	0	0	0	0	0	0	0	0	0	0	0	0	0		0	0	0	0	0	0	0	0	0	0	0	0
964.5	0	0	0	0	0	0	0	0	0	0	0	0	0	0	0	0	0	0	0	0	0	0	0	0		0	0	0	0	0	0	0	0	0	0	0	0
965.5	0	0	0	0	0	0	0	0	0	0	0	0	0	0	0	0	0	0	0	0	0	0	0	0		0	0	0	0	0	0	0	0	0	0	0	0
966.5	0	0	0	0	0	0	0	0	0	0	0	0	0	0	0	0	0	0	0	0	0	0	0	0		0	0	0	0	0	0	0	0	0	0	0	0
967.5	0	0	0	0	0	0	0	0	0	0	0	0	0	0	0	0	0	0	0	0	0	0	0	0		0	0	0	0	0	0	0	0	0	0	0	0
968.5	0	0	0	0	0	0	0	0	0	0	0	0	0	0	0	0	0	0	0	0	0	0	0	0		0	0	0	0	0	0	0	0	0	0	0	0
969.5	0	0	0	0	0	0	0	0	0	0	0	0	0	0	0	0	0	0	0	0	0	0	0	0		0	0	0	0	0	0	0	0	0	0	0	0
970.5	0	0	0	0	0	0	0	0	0	0	0	0	0	0	0	0	0	0	0	0	0	0	0	0		0	0	0	0	0	0	0	0	0	0	0	0
971.5	0	0	0	0	0	0	0	0	0	0	0	0	0	0	0	0	0	0	0	0	0	0	0	0		0	0	0	0	0	0	0	0	0	0	0	0
972.5	0	0	0	0	0	0	0	0	0	0	0	0	0	0	0	0	0	0	0	0	0	0	0	0		0	0	0	0	0	0	0	0	0	0	0	0
973.5	0	0	0	0	0	0	0	0	0	0	0	0	0	0	0	0	0	0	0	0	0	0	0	0		0	0	0	0	0	0	0	0	0	0	0	0
974.5	0	0	0	0	0	0	0	0	0	0	0	0	0	0	0	0	0	0	0	0	0	0	0	0		0	0	0	0	0	0	0	0	0	0	0	0
975.5	0	0	0	0	0	0	0	0	0	0	0	0	0	0	0	0	0	0	0	0	0	0	0	0		0	0	0	0	0	0	0	0	0	0	0	0
976.5	0	0	0	0	0	0	0	0	0	0	0	0	0	0	0	0	0	0	0	0	0	0	0	0		0	0	0	0	0	0	0	0	0	0	0	0
977.5	0	0	0	0	0	0	0	0	0	0	0	0	0	0	0	0	0	0	0	0	0	0	0	0		0	0	0	0	0	0	0	0	0	0	0	0
978.5	0	0	0	0	0	0	0	0	0	0	0	0	0	0	0	0	0	0	0	0	0	0	0	0		0	0	0	0	0	0	0	0	0	0	0	0
979.5	0	0	0	0	0	0	0	0	0	0	0	0	0	0	0	0	0	0	0	0	0	0	0	0		0	0	0	0	0	0	0	0	0	0	0	0
980.5	0	0	0	0	0	0	0	0	0	0	0	0	0	0	0	0	0	0	0	0	0	0	0	0		0	0	0	0	0	0	0	0	0	0	0	0
981.5	0	0	0	0	0	0	0	0	0	0	0	0	0	0	0	0	0	0	0	0	0	0	0	0		0	0	0	0	0	0	0	0	0	0	0	0
982.5	0	0	0	0	0	0	0	0	0	0	0	0	0	0	0	0	0	0	0	0	0	0	0	0		0	0	0	0	0	0	0	0	0	0	0	0
983.5	0	0	0	0	0	0	0	0	0	0	0	0	0	0	0	0	0	0	0	0	0	0	0	0		0	0	0	0	0	0	0	0	0	0	0	0
984.5	0	0	0	0	0	0	0	0	0	0	0	0	0	0	0	0	0	0	0	0	0	0	0	0		0	0	0	0	0	0	0	0	0	0	0	0
985.5	0	0	0	0	0	0	0	0	0	0	0	0	0	0	0	0	0	0	0	0	0	0	0	0		0	0	0	0	0	0	0	0	0	0	0	0
986.5	0	0	0	0	0	0	0	0	0	0	0	0	0	0	0	0	0	0	0	0	0	0	0	0		0	0	0	0	0	0	0	0	0	0	0	0
987.5	0	0	0	0	0	0	0	0	0	0	0	0	0	0	0	0	0	0	0	0	0	0	0	0		0	0	0	0	0	0	0	0	0	0	0	0
988.5	0	0	0	0	0	0	0	0	0	0	0	0	0	0	0	0	0	0	0	0	0	0	0	0		0	0	0	0	0	0	0	0	0	0	0	0
989.5	0	0	0	0	0	0	0	0	0	0	0	0	0	0	0	0	0	0	0	0	0	0	0	0		0	0	0	0	0	0	0	0	0	0	0	0
990.5	0	0	0	0	0	0	0	0	0	0	0	0	0	0	0	0	0	0	0	0	0	0	0	0		0	0	0	0	0	0	0	0	0	0	0	0
991.5	0	0	0	0	0	0	0	0	0	0	0	0	0	0	0	0	0	0	0	0	0	0	0	0		0	0	0	0	0	0	0	0	0	0	0	0
992.5	0	0	0	0	0	0	0	0	0	0	0	0	0	0	0	0	0	0	0	0	0	0	0	0		0	0	0	0	0	0	0	0	0	0	0	0
993.5	0	0	0	0	0	0	0	0	0	0	0	0	0	0	0	0	0	0	0	0	0	0	0	0		0	0	0	0	0	0	0	0	0	0	0	0
994.5	0	0	0	0	0	0	0	0	0	0	0	0	0	0	0	0	0	0	0	0	0	0	0	0		0	0	0	0	0	0	0	0	0	0	0	0
995.5	0	0	0	0	0	0	0	0	0	0	0	0	0	0	0	0	0	0	0	0	0	0	0	0		0	0	0	0	0	0	0	0	0	0	0	0
996.5	0	0	0	0	0	0	0	0	0	0	0	0	0	0	0	0	0	0	0	0	0	0	0	0		0	0	0	0	0	0	0	0	0	0	0	0
997.5	0	0	0	0	0	0	0	0	0	0	0	0	0	0	0	0	0	0	0	0	0	0	0	0		0	0	0	0	0	0	0	0	0	0	0	0
998.5	0	0	0	0	0	0	0	0	0	0	0	0	0	0	0	0	0	0	0	0	0	0	0	0		0	0	0	0	0	0	0	0	0	0	0	0
999.5	0	0	0	0	0	0	0	0	0	0	0	0	0	0	0	0	0	0	0	0	0	0	0	0		0	0	0	0	0	0	0	0	0	0	0	0

## Sheet: Fig. 1b
Diameter（nm）	1	2	3	4	5	6	7	8	9	10	11	12	13	14	15	16	17	18	19	20	21	22	23	24	25	26	27	28	29	30	31	32	33	34	35	36	37
0.5	0	0	0	0	0	0	0	0	0	0	0	0	0	0	0	0	0	0	0	0	0	0	0	0	0	0	0	0	0	0	0	0	0	0	0	0	0
1.5	0	0	0	0	0	0	0	0	0	0	0	0	0	0	0	0	0	0	0	0	0	0	0	0	0	0	0	0	0	0	0	0	0	0	0	0	0
2.5	0	0	0	0	0	0	0	0	0	0	0	0	0	0	0	0	0	0	0	0	0	0	0	0	0	0	0	0	0	0	0	0	0	0	0	0	0
3.5	0	0	0	0	0	0	0	0	0	0	0	0	0	0	0	0	0	0	0	0	0	0	0	0	0	0	0	0	0	0	0	0	0	0	0	0	0
4.5	0	0	0	0	0	0	0	0	0	0	0	0	0	0	0	0	0	0	0	0	0	0	0	0	0	0	0	0	0	0	0	0	0	0	0	0	0
5.5	0	0	0	0	0	0	0	0	0	0	0	0	0	0	0	0	0	0	0	0	0	0	0	0	0	0	0	0	0	0	0	0	0	0	0	0	0
6.5	0	0	0	0	0	0	0	0	0	0	0	0	0	0	0	0	0	0	0	0	0	0	0	0	0	0	0	0	0	0	0	0	0	0	0	0	0
7.5	0	0	0	0	0	0	0	0	0	0	0	0	0	0	0	0	0	0	0	0	0	0	0	0	0	0	0	0	0	0	0	0	0	0	0	0	0
8.5	0	0	0	0	0	0	0	0	0	0	0	0	0	0	0	0	0	0	0	0	0	0	0	0	0	0	0	0	0	0	0	0	0	0	0	0	0
9.5	0	0	0	0	0	0	0	0	0	0	0	0	0	0	0	0	0	0	0	0	0	0	0	0	0	0	0	0	0	0	0	0	0	0	0	0	0
10.5	0	0	0	0	0	0	0	0	0	0	0	0	0	0	0	0	0	0	0	0	0	0	0	0	0	0	0	0	0	0	0	0	0	0	0	0	0
11.5	0	0	0	0	0	0	0	0	0	0	0	0	0	0	0	0	0	0	0	0	0	0	0	0	0	0	0	0	0	0	0	0	0	0	0	0	0
12.5	0	0	0	0	0	0	0	0	0	0	0	0	0	0	0	500	0	0	0	0	0	0	0	0	0	0	0	0	0	1000	0	0	0	0	0	0	0
13.5	0	0	0	0	0	0	0	0	0	0	0	0	0	0	0	9000	0	0	0	0	0	0	0	0	0	0	0	0	0	16600	0	0	0	0	0	0	0
14.5	0	0	0	0	0	0	0	0	0	0	0	0	0	0	0	70300	0	0	0	0	0	0	0	0	0	0	0	0	0	93400	0	0	0	0	0	0	0
15.5	0	0	0	0	0	0	0	0	0	0	0	0	0	0	0	303300	0	0	0	0	0	0	0	0	0	0	0	0	0	280000	0	0	0	0	0	0	0
16.5	0	0	0	0	0	0	0	0	0	0	0	0	0	0	0	823600	0	0	0	0	0	0	0	0	0	0	0	0	0	592300	0	0	0	0	0	0	0
17.5	0	0	0	0	0	0	0	0	0	0	0	0	0	0	0	1581600	0	0	0	0	0	0	0	0	0	0	0	0	0	1053000	0	0	0	0	0	0	0
18.5	0	0	0	0	0	0	0	0	0	0	0	0	0	0	0	2381200	200	300	0	0	0	0	0	0	0	0	0	0	0	1708800	0	0	0	0	0	0	0
19.5	0	0	0	0	0	0	0	0	0	0	0	0	0	0	0	3072800	300	700	0	0	0	0	0	0	0	0	0	0	0	2565900	0	0	0	0	0	0	0
20.5	0	0	0	0	0	0	0	0	200	0	0	0	0	0	0	3657800	600	1500	0	0	0	0	0	0	0	0	0	0	0	3460400	0	0	0	0	0	0	0
21.5	0	0	0	0	0	0	0	0	700	0	0	0	0	0	0	4246900	1000	2500	0	0	0	0	0	0	0	0	0	0	0	3987900	0	0	0	0	200	0	0
22.5	0	0	0	0	0	0	0	0	2100	0	0	0	0	0	0	4984400	1900	3700	0	0	0	0	0	0	0	0	0	0	0	3732500	0	0	0	0	7400	100	0
23.5	0	0	0	0	0	0	0	0	5500	0	0	0	0	0	0	6003500	3300	5100	0	0	0	0	0	0	0	0	0	0	0	2728200	0	0	0	0	101600	1000	0
24.5	0	0	0	0	0	0	0	0	12800	0	0	0	0	0	0	7387000	5600	6400	0	0	0	0	0	0	0	0	0	0	0	1526100	0	0	0	0	570100	5900	0
25.5	0	0	0	0	0	0	0	0	26900	0	0	0	0	0	0	9093000	9500	7700	0	0	0	0	0	0	0	0	0	0	0	654300	0	0	0	0	1492100	24700	0
26.5	0	0	0	0	0	0	0	0	51000	0	0	0	0	0	0	10840500	15600	9000	0	0	0	0	0	0	0	0	0	0	0	219800	0	0	0	0	2058800	79500	0
27.5	0	0	0	0	0	0	0	0	90100	0	100	0	0	0	0	12048300	25000	10400	0	0	0	0	0	0	0	0	0	0	0	60300	0	0	0	0	1686000	206400	0
28.5	0	0	0	0	0	0	0	0	161000	0	500	0	0	0	0	12015700	39100	12000	0	0	0	0	0	0	0	0	0	0	0	14300	0	0	0	0	919600	456800	0
29.5	0	0	0	0	0	0	0	0	340700	0	1600	0	0	0	0	10399400	59800	14200	0	0	0	0	0	0	0	0	0	0	0	3100	0	0	0	0	373800	902200	0
30.5	0	0	0	0	0	0	0	0	861900	0	5000	0	0	0	0	7617800	89200	17400	200	200	0	0	0	0	0	0	0	0	0	700	0	0	0	0	126300	1653800	0
31.5	0	0	0	0	0	0	0	0	2077900	0	14300	0	200	0	0	4655900	129900	22300	600	800	0	0	0	0	0	500	0	0	0	100	0	0	0	0	39400	2909100	0
32.5	0	0	0	0	0	0	0	0	4075100	0	38800	200	1100	0	0	2369100	184900	30500	2000	2900	0	0	0	600	0	2400	0	0	800	0	0	0	0	0	12500	5045800	0
33.5	0	0	0	0	0	0	0	0	6313100	0	99200	400	4900	0	0	1014700	257300	45000	6100	10100	0	0	0	6000	0	8500	0	0	6200	0	0	0	0	0	4400	8794800	0
34.5	0	0	0	0	0	0	0	0	7961000	0	241300	1100	18900	100	0	376700	350600	72000	17100	32400	0	2	0	38500	0	25400	0	0	35700	0	0	0	0	0	1900	15517900	0
35.5	0	0	0	0	0	0	0	0	8611600	0	559700	2800	61100	500	0	132900	468600	124000	45100	96500	0	10	0	166800	0	63500	0	0	163500	0	0	0	0	0	1000	27583400	0
36.5	0	0	0	0	0	100	0	0	8495600	0	1242500	6700	170200	1900	0	65900	615200	225000	111500	268900	0	37	0	518500	200	136700	0	0	607000	0	0	0	0	0	800	48764300	0
37.5	0	0	0	0	0	400	200	100	8131300	0	2642100	15400	413300	5600	0	85300	794800	419400	259700	699400	0	132	0	1224100	500	257700	0	0	1873600	0	0	0	0	0	800	84514700	0
38.5	0	0	300	0	0	800	300	300	7952900	200	5380900	34600	889000	14700	0	191700	1011900	784700	572600	1697600	300	430	0	2327100	1000	433600	0	0	4947300	0	0	1	0	0	1100	141961200	0
39.5	0	0	1000	0	0	1800	400	700	8194100	500	10478800	74900	1719400	35600	500	464500	1272100	1450500	1199700	3843300	900	1290	0	3786400	2300	663800	0	0	11484400	0	0	4	0	0	2200	229488500	0
40.5	0	0	3100	0	0	3900	700	1400	8940100	1300	19472200	156800	3035500	80600	9600	1088000	1581300	2622100	2396900	8121700	2800	3581	0	5623200	5000	941400	0	300	24023400	0	0	27	0	0	5600	355882500	10
41.5	0	200	9000	0	0	8100	1200	3100	10204800	4200	34465400	317700	4966000	174100	127100	2392900	1946900	4604200	4582500	16052300	7700	9174	0	8154900	10400	1259700	100	1200	46241700	100	0	215	0	200	17500	529098500	50
42.5	0	800	24400	0	800	16200	2000	6600	11975700	13200	58065800	622600	7640400	363600	1104900	4863100	2377400	7814200	8411800	29772900	19800	21605	0	12290200	20600	1620700	700	4600	83258700	700	0	1362	0	600	62400	754827400	190
43.5	0	3100	64000	0	6000	31800	3200	13800	14230200	39100	93196600	1181100	11212800	740400	6457700	9038500	2884400	12760800	14874700	52041700	47200	46699	0	19933400	39600	2042900	3100	15500	141890100	3900	0	6683	0	1500	236500	1035141700	700
44.5	0	11500	161500	0	32500	60500	5000	28100	16934100	106200	142847200	2169200	15902400	1473800	26271600	15276800	3483300	19966500	25411900	86130500	105000	92865	0	34446800	73500	2567500	18000	47900	230658500	22500	0	25412	0	3800	899600	1367578100	2300
45.5	0	38700	392500	0	133600	111800	7900	55600	20037500	260000	209848700	3857800	22038600	2864900	77389600	23456500	4193900	29828800	42034100	135592300	219000	170968	0	60801800	131500	3264100	161300	136300	359326100	121200	0	75499	0	9200	3242800	1744960000	6950
46.5	0	120900	915100	0	437000	201200	12100	107400	23470900	573500	296730300	6644600	30099200	5423500	172193300	32818700	5039400	42466000	67391500	203897500	430900	293901	400	104712600	227500	4232800	1302700	358900	537766200	572100	0	176775	0	21700	10528500	2156048800	19400
47.5	0	352200	2036500	0	1182000	353400	18500	201700	27146600	1140200	405643000	11082400	40728800	9969400	302108300	42121000	6047300	57628400	104690400	293971500	803900	476163	5300	170262600	381100	5606300	6947900	880600	774131200	2206600	800	329308	0	49400	29542900	2586795600	50230
48.5	0	960900	4304300	200	2732900	613500	27700	367700	30965800	2049200	538302200	17900600	54733400	17753800	435808800	50067000	7254900	74749300	157335000	407716300	1429300	733665	58100	256760700	620200	7549700	24005600	2023600	1072468800	6624000	5500	493594	0	108300	69596200	3021742800	121330
49.5	0	2462200	8600600	800	5544000	1088400	40900	650200	34834500	3343000	695908500	28016400	73049100	30591200	537524000	55768100	8717900	93134400	228225800	545633100	2433100	1083924	467900	357057300	984100	10260600	57159000	4378000	1430174300	15092700	35400	603464	4	228600	135518900	3445125500	275550
50.5	0	5925000	16193300	2900	10066300	2062500	59500	1114000	38685700	4974900	879048700	42544500	96693900	50985400	587153200	58981200	10525800	112197500	318838700	706647900	3983900	1546790	2753000	459362000	1530400	13970800	101807100	8962500	1835898600	26111100	194200	611754	15	463800	217725700	3841473700	597330
51.5	0	13353700	28680900	9700	16604100	4189600	85300	1849200	42503600	6790500	1087609900	62824700	126716500	82232500	585657900	60047300	12824400	131621300	428429700	888183700	6301700	2145783	11900500	552047500	2346300	18953100	147902600	17441100	2268674200	35168600	906700	524235	55	904800	292165700	4195847800	1264930
52.5	0	28095000	47784200	30800	25161200	8576500	120500	2973600	46345600	8551400	1320741800	90482900	164160300	128479900	547363100	59643700	15844800	151372100	553792100	1086449300	9666300	2909991	38260700	628375000	3565000	25536600	190810500	32395000	2698964300	38711000	3597200	388284	192	1695900	336391100	4494081300	2667610
53.5	0	55070800	75000100	91500	35343400	16433900	167800	4634400	50351300	9996500	1576885300	127523500	210044100	194720100	489608400	58518300	19934000	171585600	689786500	1296866400	14427000	3876032	93239800	688320600	5385400	34133700	235900500	57624900	3091962100	37463500	12133600	255022	620	3052600	346380600	4723411900	5564810
54.5	0	100608900	111208100	249900	46379700	28321500	230500	7005900	54733900	10916500	1853857700	176389500	265339900	286697300	426377600	57315600	25567700	192404800	830469900	1514537700	21008900	5088835	176718800	737191700	8088100	45280200	294666200	98421600	3412800300	35262900	34859400	153244	1851	5276100	335547600	4873655800	11093860
55.5	2	171776900	156362800	623500	57280600	43617300	312200	10285100	59741900	11208400	2148965800	239846400	330901300	410704000	366499600	56517500	33317200	213858900	970348800	1734676000	29917300	6598699	269256900	782727500	12037300	59691100	377835300	161673800	3632581400	36216400	85561100	88056	5094	8756200	319658800	4938739200	20357630
56.5	30	275357000	209386800	1414800	67088400	60779200	417400	14686100	65580600	10890200	2459110200	320482800	407293200	573250200	314413500	56475400	43741800	235838100	1105278300	1952939400	41743400	8451054	343983000	832449600	17660100	78325400	489264100	255614100	3733652200	43310700	180245300	52139	12927	13956000	305406900	4918107600	33667750
57.5	337	416760900	268305500	2919900	75130200	78179500	551300	20433900	72285700	10077700	2780850600	419683900	494502800	780593900	271664700	57513400	57208600	258168100	1232784500	2165644900	57191900	10665852	388720300	892002500	25402000	102447400	622665500	388963300	3712619400	58089400	328007300	35938	30257	21370900	290929900	4817454800	50022440
58.5	2559	599159900	330585900	5502300	81179900	94823400	720100	27761500	79563800	8938700	3110417500	536217100	591578100	1038142700	238221600	60113400	73688100	280745000	1351879500	2369860600	77172400	13208038	414187100	964374400	35669200	133655000	763023500	569312300	3580284000	80186300	520025100	32315	65404	31461900	272603700	4648395100	67332240
59.5	13340	822924700	393586200	9537800	85474300	110563400	931100	36910200	86669200	7646800	3443677200	665016100	696307500	1349750600	213370800	65208100	92618700	303671200	1462600000	2563389700	103016800	15959242	441666800	1049669500	48773300	173826800	892636700	800848600	3358666500	106806500	725963900	37242	130833	44568100	249815400	4427061200	83253430
60.5	48062	1085292900	455000000	15360600	88602900	125908500	1193000	48132900	92433400	6347700	3776077600	797049300	805094200	1716959000	196243100	74563500	112929900	327335600	1565499000	2744677200	136856500	18708999	484604600	1145271600	64897200	224927400	998452200	1081959400	3076170200	133157800	903889600	48954	242947	60816800	225126800	4171965400	96029630
61.5	121063	1380141800	513190000	23253800	91346500	141713800	1516600	61699600	95547500	5143700	4102616600	920867600	913151900	2138252100	186091400	91054800	133248100	352408000	1661227400	2912674000	182070900	21182327	539258500	1246424600	84084200	288623100	1076330800	1403633700	2762332500	154362400	1018673500	66902	420524	80051500	202110600	3901663700	104890750
62.5	216507	1697848700	567349700	33498100	94544600	158930200	1915600	77901100	95053200	4093600	4417874900	1025502200	1015046500	2608421600	182423800	118356900	152220400	379747100	1750251500	3066692700	243505400	23103902	588529500	1347242200	106248100	365724300	1130457400	1749606600	2443455200	167973300	1056244500	90899	682138	101801600	183567500	3632732100	109976730
63.5	280240	2025394500	617479700	46450500	99035000	178455400	2407400	97049200	90796400	3220900	4716146300	1103443500	1105477700	3118164300	185056300	159488600	168827200	410241300	1832689500	3206279600	326981000	24275500	613717100	1441967600	131188600	455566900	1169530100	2098645900	2139880800	175304700	1025203000	120494	1043735	125308000	171005500	3378375200	112008790
64.5	268656	2346972500	664219800	62599600	105666500	201051100	3016000	119469800	83543600	2526300	4991675900	1152289700	1180085000	3654060000	194118500	214268500	182565000	444608700	1908238800	3331117700	437716600	24631142	605316200	1526108300	158602000	555552100	1202604800	2428435700	1865050700	180483000	947856100	154573	1517806	149610600	164932600	3147740700	111937600
65.5	195939	2645321300	708597500	82553100	115363700	227282600	3775800	145488800	74668100	1998900	5238989600	1174474500	1236049000	4199077000	210020200	277085600	193448900	483180100	1976168100	3440961500	577815300	24245254	566511000	1597055500	188087000	661086400	1236443000	2719730700	1626003100	187862000	848799500	191194	2114727	173683500	165324800	2945822200	110689770
66.5	112085	2903771000	751752100	106952100	129222700	257458300	4738700	175412500	65615200	1626500	5453274600	1175563300	1272337000	4733697700	233368300	337209700	201867100	525690300	2035371900	3535596200	743740900	23295441	509281900	1654001600	219150200	766061800	1274624400	2959344200	1424731500	199543600	747394300	227711	2844889	196602000	171932900	2773749600	109034740
67.5	52026	3108667300	794677800	136346100	148618500	291571500	5984800	209503000	57471400	1404000	5630753000	1162159100	1289579200	5237640600	264810900	382560400	208368700	571111300	2084490800	3614810500	925172400	22002970	447704400	1697276900	251224800	863805300	1317799900	3141171500	1259832500	214394100	655513600	261169	3718553	217712800	184373100	2629288300	107543980
68.5	20337	3251565200	838007700	171077600	175306800	329265300	7634700	247952500	50811400	1340600	5768990000	1140270700	1289680000	5691983900	304783700	404949700	213468000	617576100	2122104300	3678375600	1106269900	20578055	392963000	1727445700	283707000	948220900	1364360600	3265376500	1128026200	228779900	578705900	288878	4740557	236787600	202082800	2507449900	106603250
69.5	6968	3330545400	881853700	211216600	211494900	369850400	9859400	290858700	45781400	1467700	5867086000	1114473500	1275319900	6081329800	353145200	403272000	217517900	662447200	2146978800	3726025800	1269246000	19186071	351638900	1744547800	316009700	1014768800	1411081800	3336532900	1025330600	238313600	518472500	309035	5899858	254139000	224268600	2401213000	106446410
70.5	2183	3350243000	925713000	256556700	259836400	412390900	12880700	338202800	42277200	1844400	5925726800	1087753400	1249482700	6395561800	408729100	382798900	220675300	702564500	2158334800	3757446800	1398902600	17936601	326327000	1747761800	347618100	1061012800	1453617500	3361626900	947841400	239626300	474290600	321261	7158338	270680600	249959700	2302408000	107191550
71.5	653	3320606800	968457200	306658600	323289800	455851900	16958000	389832300	40103200	2560800	5947085000	1061749700	1215086200	6630798700	468904400	351778600	222954100	734666300	2156072400	3772280600	1486298900	16888314	317001400	1735580300	378133200	1086659200	1486938200	3348526200	892167400	231444500	444959500	327057	8446154	287908600	278178100	2202805100	108870650
72.5	195	3254812000	1008417500	360915400	404779900	499271000	22360500	445450600	39069900	3729600	5934594200	1037142100	1174733900	6789341600	529308400	317931500	224353700	755909900	2140895400	3770158700	1530237600	16060850	322107900	1706399200	407286100	1093192400	1505879300	3305093700	855608700	214723300	429348800	330285	9669364	307774400	308057200	2095345800	111450330
73.5	61	3166948600	1043568200	418612600	506637300	541898600	29333500	504613800	39035400	5463000	5892628800	1014024300	1130575000	6878674500	583962100	286530500	225027300	764370500	2114296100	3750770700	1536382600	15447243	339109700	1659286100	434919900	1083302200	1505905200	3238814500	836157900	192036900	426757300	337800	10729451	332418800	338649100	1975325300	114845080
74.5	28	3070051200	1071793600	478966600	629882700	583255400	38070100	566737900	39911400	7829100	5826130500	992199100	1084249100	6909815200	625937100	260167200	225440300	759382000	2078400200	3713969100	1514804500	15023762	364675300	1594642900	460946000	1060291800	1484018600	3156696000	832374300	166655400	437054700	360078	11547510	363755400	368341900	1841224400	118925640
75.5	94	2974800300	1091198000	541136200	773533200	623085800	48697700	631114500	41650100	10798800	5740224000	971383000	1036896200	6895433100	648585500	239448200	226444800	741626600	2035711500	3659897300	1477120100	14756562	394839600	1514528100	485290300	1027586300	1439553800	3065237300	843156100	141723100	460707800	410918	12082930	402943100	394257600	1694908900	123525660
76.5	835	2888950400	1100403500	604210900	934186900	661225800	61281600	696937700	44222200	14203600	5639856500	951330700	989217400	6848130200	647092300	223879700	229205200	712958400	1988821500	3589119700	1434156800	14605888	425379100	1422540400	507848100	988388400	1374519900	2970362900	867413200	119775400	498723200	504562	12339501	449851900	412295900	1541072000	128448930
77.5	5808	2817345900	1098775600	667187700	1106107500	697441400	75842300	763338200	47591700	17732800	5529486600	931895800	941574300	6779154200	619867600	212557600	234945300	676028900	1940144500	3502727800	1394552200	14528950	452431600	1323326200	528465200	945477000	1293287300	2877307900	903656000	102614600	552496300	649050	12358412	502695600	418198800	1386054700	133479040
78.5	28149	2762299500	1086531700	728949600	1281870200	731303100	92376000	829423100	51692400	20985300	5412842400	913044200	894113700	6697647600	569228000	204577800	244552500	633828400	1891724900	3402393000	1364245200	14482486	473158900	1221894100	546951800	901117100	1201692300	2790486200	949548800	91402400	623523000	837658	12203209	558010100	409220600	1236400800	138391710
79.5	91451	2724121900	1064714000	788260300	1453422000	762151500	110873100	894316400	56414600	23566400	5292757300	894834800	846898300	6610395200	501013700	199218600	258147600	589262500	1845131500	3290350200	1346570600	14425547	486161500	1122948200	563126500	857048300	1105880800	2713385200	1001542700	86742100	712926200	1044344	11943559	611087900	385410400	1097575500	142969000
80.5	193859	2701652700	1035040400	843784600	1613259600	789168300	131326900	957197700	61607800	25190200	5171090800	877383300	800026600	6521950200	423210900	195969100	274785100	544841500	1801430800	3169306100	1342644800	14322515	491440500	1030404400	576876300	814522100	1011291600	2648510200	1054759300	88515400	820781200	1229311	11642872	656826300	349715700	973171200	147013810
81.5	263073	2692714400	999672100	894139900	1755420100	811530000	153732500	1017335500	67103300	25747000	5048733400	860819300	753720700	6434990100	344076700	194467300	292450400	502514300	1761216200	3042284100	1351817500	14145893	489938500	947154300	588213900	774368000	922046400	2597383800	1103292500	95378100	945314000	1354095	11351691	690776300	306920600	864705400	150362320
82.5	225871	2694468900	960948400	937976000	1876085300	828588100	178075600	1074111900	72748900	25310300	4925692100	845248400	708371200	6350771000	270445400	194392900	308444400	463630500	1724667000	2912428900	1372083700	13878206	482891600	875056600	597312800	737071000	840799200	2560585200	1140987200	104200100	1082181800	1397276	11106114	710079900	262111500	771910200	152892490
83.5	122114	2703691600	921140200	974074600	1973738300	840017300	204312100	1127039500	78440800	24090700	4801250100	830723600	664530000	6269584800	206741500	195354600	320082300	428994400	1691616200	2782802700	1400438500	13512494	471299800	815084700	604508300	702852000	768923300	2537814300	1162546200	110231700	1224163400	1360877	10929404	714006300	219444600	693295700	154527510
84.5	41651	2716992300	882256200	1001453500	2048928200	845885900	232340500	1175770400	84136700	22363000	4674186400	817228100	622861600	6191156700	154844500	196805800	325470400	398966500	1661616100	2656199200	1433208900	13051344	455720800	767547500	610263300	671742600	706858800	2527964600	1164613700	108735500	1361583400	1265119	10834863	703951000	181588400	626763600	155234030
85.5	9061	2731013200	845920200	1019461400	2103755200	846634500	261971400	1220097900	89843300	20398500	4543034900	804667100	584063800	6114955900	114596500	198021700	324050000	373577900	1633998200	2535001100	1466400400	12504825	436404500	732314800	615108500	643650300	654470400	2529202700	1146426200	97605100	1483584800	1137193	10828652	682954300	149778100	570116900	155016290
86.5	1367	2742622800	813318400	1027847600	2141212500	842979400	292895600	1259953500	95584600	18419600	4406358900	792870300	548782700	6040411200	84583300	198153800	316701200	352634100	1607932900	2421088600	1496071100	11888012	413622300	709007600	619571700	618411900	611335500	2539057700	1109781600	78933300	1579995900	1001422	10911850	654948300	124197300	521394600	153907870
87.5	452	2749111200	785204900	1026797900	2164516500	835773500	324661000	1295400100	101364000	16582800	4263009000	781601100	517538900	5967037400	62867700	196358800	305405600	335797000	1582492600	2315801400	1518716000	11218699	387977000	697129800	624114100	595833600	576940800	2554533300	1058372800	57823500	1643218800	874445	11081526	623981600	104422000	479033400	151963070
88.5	1101	2748376100	761945600	1016931600	2176537100	825864500	356663400	1326621500	107139300	14980900	4112334400	770573300	490679600	5894486200	47506600	191969300	292661100	322643200	1556724700	2219945900	1531607500	10515631	360534400	696139000	629083000	575719900	550797000	2572256000	996789000	39304500	1669514200	764960	11330900	593617700	89776200	441896700	149249450
89.5	3514	2739078500	743583500	999259500	2179406300	813977300	388159200	1353910200	112815500	13657800	3954320400	759477400	468360700	5822539700	36826900	184651200	280896600	312700600	1529732600	2133834300	1533035200	9797323	332737900	705458500	634688200	557890500	532494300	2588664700	929563200	25980100	1659329800	675759	11648843	566591100	79554600	409222300	145842560
90.5	10801	2720743200	729909600	975107500	2174343800	800639400	418304700	1377653000	118258700	12624600	3789635100	748013200	450554300	5751065800	29520200	174493700	272059300	305469200	1500759800	2057344900	1522397300	9081285	306180800	724437000	640999200	542189200	521714700	2600240200	860530300	17869600	1616733500	606164	12019082	544710700	73128300	380533900	141823210
91.5	30858	2693779500	720529800	946014200	2161697400	786149400	446220200	1398313700	123325100	11874600	3619582800	735929400	437073000	5679954900	24629200	161997100	267416700	300431000	1469266000	1989989800	1500136400	8383482	282357200	752267200	647959000	528485100	518213700	2603755100	792569700	13655200	1548308600	553904	12419586	528934100	69966800	355551000	137276620
92.5	79985	2659412800	714922200	913613200	2141161300	770584200	471071800	1416414700	127896200	11394600	3445974200	723061600	427601100	5609055900	21490300	147961700	267517200	297055900	1434983100	1930984900	1467545100	7717908	262488000	787874000	655407400	516669100	521773700	2596515500	727648700	11893700	1461923500	516237	12822643	519530400	69612600	334113000	132292910
93.5	184536	2619529100	712484600	879513700	2112110600	753834300	492158500	1432515200	131914200	11172500	3270939600	709365400	421724000	5538124800	19667100	133317600	272225900	294807900	1397939700	1879315700	1426498800	7096222	247461100	829793300	663107700	506646200	532129900	2576560100	667022400	11561500	1365662000	490474	13196072	516260300	71631700	316123700	126967690
94.5	373716	2576450300	712572000	845193400	2073975900	735658100	508986400	1447189100	135410400	11202300	3096715600	694934000	418951100	5466795800	18894100	118947200	280783000	293154000	1358448700	1833800000	1379174800	6527496	237864600	876064700	670772000	498326600	548868300	2542785700	611461400	12088800	1267026400	474103	13505804	518533000	75563800	301515300	121402260
95.5	658611	2532667700	714526600	811912700	2026578700	715744800	521316500	1461001600	138520400	11487400	2925439200	679997300	418731800	5394579100	19034400	105549600	291881500	291579400	1317060600	1793146600	1327806300	6018078	234067500	924172600	678082500	491615000	571302800	2494983300	561429800	13214100	1172415300	464709	13719663	525527200	80887700	290225400	115702530
96.5	1006519	2490567700	717703300	780659600	1970363700	693781300	529177300	1474486000	141484700	12043800	2758976200	664902300	420464600	5320884300	20052000	93568900	303796400	289607900	1274490200	1756013800	1274498900	5571616	236295500	971072000	684706700	486399300	598349200	2433783800	517191200	14844700	1086835000	459788	13811721	536277600	87014900	282180100	109976810
97.5	1335727	2452177100	721492800	752124400	1906488400	669515100	532838900	1488121900	144627900	12902600	2598804600	650077300	423504000	5245064300	21993700	83188000	314595700	286825500	1231530300	1721067100	1221112300	5189222	244663700	1013327000	690308500	482540600	628427100	2360531400	478850600	16967300	1013797700	456585	13766228	549738800	93314900	277278200	104332500
98.5	1548333	2418954700	725343600	726702500	1836764500	642809600	532758400	1502314700	148317000	14111600	2445956100	635989200	427169300	5166471600	24978800	74370000	322428900	282905000	1188967500	1687039200	1169199200	4869740	259144400	1047375900	694553600	479863500	659433500	2277112100	446353700	19597100	955361400	452021	13580091	564839400	99170300	275373500	98872150
99.5	1583254	2391642300	728783600	704517400	1763479000	613686500	529507900	1517379400	152897600	15735100	2301016500	623101900	430757600	5084518400	29189200	66924400	325838500	277625700	1147511300	1652787900	1119985100	4610094	279465600	1069900600	697114700	478149400	688828800	2185766300	419469100	22746300	912262600	442823	13263170	580534300	104046100	276254300	93689520
100.5	1447295	2370187000	731439300	685458500	1689144800	582349000	523700100	1533527200	158612000	17848600	2164171300	611843400	433565900	4998731300	34857100	60578700	324009000	270886700	1107745000	1617351600	1074375300	4405680	304958000	1078244800	697677500	477132700	713860300	2088909200	397769900	26400800	884094400	425902	12836320	595860600	107554500	279623300	88866100
101.5	1201916	2353740800	733050800	669224100	1616238900	549183400	515925500	1550856400	165511800	20525500	2035282100	602584500	434920500	4908793900	42243400	55041100	316877300	262708400	1070100400	1579996200	1032977600	4250766	334401500	1070795700	695950100	476503000	731904500	1988976000	380628100	30498700	869491700	398986	12327713	609992900	109496900	285081600	84468620
102.5	923411	2340737200	733480100	655366200	1546977900	514736000	506707500	1569348800	173383400	23813600	1913978600	595630500	434213800	4814573400	51603000	50047100	305074400	253223700	1034853700	1540248300	996133200	4138913	365944600	1047237400	691678800	475913100	740864900	1888296100	367230500	34914500	866305900	361325	11768472	622293000	109872300	292123600	80547610
103.5	669252	2329044700	732709400	643333000	1483162700	479670200	496480300	1588869900	181712100	27702400	1799752000	591223000	430944500	4716127700	63133700	45388800	289729100	242658000	1002138600	1497911300	963950900	4063388	397188400	1008608300	684669500	474994000	739526400	1789000700	356619900	39450100	871781000	314217	11188619	632344100	108852900	300146400	77137130
104.5	466841	2316187200	730830000	632508000	1426101400	444707000	485584700	1609175400	189707900	32089100	1692038500	589547600	424754900	4613695400	76911700	40927300	272204900	231303100	971969600	1453061300	936342400	4017559	425485100	957142500	674811900	473376800	727764100	1692957700	347763300	43843000	882754500	261008	10614127	639960800	106737200	308476800	74255350
105.5	319709	2299614300	728021000	622245800	1376603500	410560000	474280100	1629921700	196404400	36756300	1590286800	590743200	415460900	4507670600	92821300	36592200	253850900	219487500	944270100	1406021900	913055800	3995254	448424700	895931800	662103300	470719100	706544600	1601735000	339642400	47796900	895912400	206438	10065360	645170800	103897000	316415600	71905900
106.5	219055	2276991200	724521300	611906000	1335025100	377875200	462763000	1650681400	200818000	41377100	1494005700	594909800	403068100	4398566300	110494700	32370300	235820500	207546900	918900500	1357322000	893708100	3991054	464367400	828489800	646665900	466734100	677721200	1516585100	331355000	51038800	908101200	155454	9556795	648168200	100732000	323292700	70079420
107.5	152782	2246472400	720598700	600886500	1301344100	347183500	451188600	1670963300	202134400	45557500	1402792600	602109900	387771800	4286972400	129280100	28290200	218978900	195800100	895683400	1307641100	877815200	4000490	472816600	758313200	628753000	461216300	643686900	1438450900	322212100	53401400	916667900	111968	9097665	649245800	97644500	328527400	68755260
108.5	110120	2206918600	716519900	588656100	1275244400	318872700	439689600	1690235600	199870800	48910700	1316344100	612365300	369938500	4173513100	148255800	24403700	203889100	184530700	874423000	1257747200	864821500	4020117	474460000	688522500	608741300	454061100	606985000	1367986200	311809100	54914900	919766200	78043	8693085	648718400	95039000	331682500	67902960
109.5	83049	2158024400	712525500	574788400	1256196300	293179800	428391300	1707951100	193969100	51144100	1234451800	625644800	350073000	4058809300	166300300	20770000	190850200	173975600	854920500	1208436100	854128300	4047480	470843800	621629800	587109100	445274800	569968600	1305588300	300058000	55875000	916550000	53792	8345293	646851200	93349900	332504300	67483440
110.5	66161	2100336200	708811800	558991800	1243522800	270201500	417420300	1723574700	184795800	52127800	1156988700	641847800	328774100	3943448900	182212100	17442100	179959600	164321200	836983300	1160476800	845122400	4080955	463816400	559442100	564404300	434971100	534569800	1251436500	287172100	56833600	907194800	37900	8054774	643807700	93096500	330943000	67449990
111.5	56031	2035162000	705520800	541135100	1236452400	249917200	406908200	1736610100	173054500	51919800	1083889300	660782300	306684600	3827968800	194862100	14458700	171179200	155704100	820430300	1114566500	837204600	4119518	454974100	503078400	541205300	423356200	502192300	1205532700	273609500	58455800	892729400	28387	7821143	639627400	94958500	327149700	67748860
112.5	50609	1964393200	702738200	521261400	1234157400	232218700	396991100	1746625200	159644100	50739900	1015127000	682143500	284444200	3712848400	203347000	11840300	164391000	148216900	805094100	1071298900	829816700	4162466	445309500	453063500	518083300	410703600	473707500	1167740100	259988500	61236700	874708900	23286	7643759	634235700	99852500	321452800	68319770
113.5	48768	1890273400	700497000	499587400	1235783400	216940500	387806500	1753274300	145503200	48904000	950692700	705495800	262647000	3598514600	207112500	9589000	159439500	141915000	790820300	1031144800	822465200	4209132	435143700	409458800	495568400	397323400	449517300	1137816700	246997300	65173000	854808100	21023	7522098	627484700	108962300	314317800	69096190
114.5	50017	1815155200	698785500	476483800	1240472700	203887100	379488000	1756316100	131481300	46746400	890575600	730264500	241811700	3485354500	206020300	7691100	156159600	136825500	777466700	994444500	814740000	4258622	424290300	371998900	474125300	383529600	429644800	1115441200	235313300	69586800	834427300	20525	7455917	619211200	123638400	306295900	70005630
115.5	54341	1741281000	697556300	452439600	1247386100	192854600	372160100	1755625500	118255000	44554100	834748500	755741200	222361700	3373734200	200348400	6120900	154392700	132954300	764900500	961409100	806326500	4309612	412325600	340213000	454138100	369611500	413825100	1100231600	225545300	73273500	814399200	21156	7445231	609302100	145055600	297970300	70969860
116.5	62136	1670614700	696735900	428012200	1255726600	183646900	365933000	1751198600	106295700	42530200	783157500	781106300	204618300	3264017600	190728100	4845300	153995300	130293700	752997000	932129200	797008900	4360210	398841700	313521800	435905400	355812400	401579000	1091755600	218201500	74956500	794857100	22585	7490125	597748900	173561900	289903400	71905380
117.5	74185	1604735100	696231800	403773500	1264762500	176085600	360898000	1743150800	95877900	40788000	735715800	805469200	188803100	3156582700	178036500	3827800	154840700	128826900	741638000	906587400	786666900	4407918	383611000	291307600	419642200	342316400	392268500	1089533600	213679300	73810100	775284900	24677	7590394	584682100	207819200	282591300	72724090
118.5	91672	1544790200	695937000	380258900	1273850800	170015800	357123800	1731707400	87112500	39366000	692302200	827924600	175047000	3051832400	163268900	3032300	156817900	128532100	730711300	884672600	775265300	4449680	366645500	272959900	405488400	329245700	385136500	1093036300	212270000	69756500	754727700	27407	7745001	570379600	244121300	276425700	73334730
119.5	116174	1491502300	695732100	357927800	1282455100	165309600	354653400	1717187900	79990800	38252700	652762300	847615900	163403200	2950196700	147416200	2425400	159828800	129383700	720111300	866195600	762840400	4482025	348173500	257903200	393520100	316666100	379340300	1101677200	214168200	63407400	732104400	30811	7951357	555249400	276487800	271667500	73645240
120.5	149597	1445208300	695484300	337139100	1290152100	161866600	353501800	1699985600	74427200	37410600	616911700	863800400	153861500	2852127800	131366800	1978700	163783600	131352900	709739700	850903300	749485100	4501309	328571900	245610800	383760700	304598100	373991700	1114804400	219479800	55749600	706536800	34952	8204461	539792600	297980900	268429300	73566530
121.5	194018	1405920200	695045700	318143000	1296623500	159615100	353654700	1680542900	70294700	36794100	584541100	875904000	146360000	2758087300	115842400	1670200	168597000	134406300	699507100	838492500	735334900	4504018	308288000	235609300	376193300	293032600	368210800	1131691700	228223800	47784800	677609200	39909	8495979	524556500	303026700	266670500	73017870
122.5	251359	1373392600	694250700	301087000	1301626000	158512000	355066900	1659326500	67450900	36359700	555421600	883559700	140795900	2668528500	101370500	1485600	174183300	138503800	689334400	828621800	720556800	4487118	287772900	227479100	370769800	281946900	361199200	1151532500	240325500	40286500	645496300	45759	8813416	510086400	289698700	266204600	71933540
123.5	322918	1347187400	692915600	286030700	1304943200	158544100	357662300	1636802800	65754500	36070600	529310400	886622400	137030700	2583875300	88287300	1419700	180453700	143595500	679154600	820922900	705340900	4448397	267436900	220851600	367418300	271318900	352328800	1173438800	255603300	33716100	610937600	52571	9139617	496884800	260647900	266718400	70270270
124.5	408771	1326732500	690839000	272966400	1306321800	159728700	361333600	1613415900	65074800	35897100	505956100	885161200	134894000	2504501200	76761400	1478100	187313200	149618500	668913500	815009900	689893900	4386755	247626600	215406000	366048900	261139100	341232700	1196447600	273754500	28259500	575086800	60393	9452827	485380700	222062000	267805500	68014130
125.5	507200	1311369100	687807100	261840000	1305404800	162115600	365944100	1589569700	65295200	35815100	485102800	879430500	134182800	2430709400	66830200	1679500	194659100	156493900	658570100	810489200	674434400	4302391	228621100	210865900	366555900	251416700	327878800	1219535600	294342200	23913000	539291800	69244	9727572	475912400	181249300	269008800	65185430
126.5	614325	1300391800	683601000	252570000	1301677700	165787300	371329200	1565615300	66313700	35804300	466494500	869827700	134661200	2362716900	58437400	2057900	202380800	164124300	648096400	806967400	659187300	4196846	210640400	206996100	368819100	242182400	312602200	1241643400	316792600	20571100	504873900	79107	9936473	468721300	144206500	269870000	61840340
127.5	724137	1293078700	678007800	245064100	1294443700	170858200	377299600	1541842700	68041200	35846300	449877800	856843000	136059000	2300641800	51469300	2665500	210360100	172391600	637475800	804059700	644377500	4072888	193860200	203599200	372703400	233486800	296080300	1261708900	340405800	18091500	472955800	89920	10052906	463954400	114295000	269978200	58068160
128.5	829058	1288717300	670834100	239231400	1282844100	177469900	383646100	1518478300	70398300	35923900	435004600	841010400	138073200	2244496900	45783100	3572400	218473800	181157300	626702100	801397600	630222500	3934260	178430800	200512300	378057200	225395200	279246100	1278708200	364382300	16334800	444364100	101576	10054201	461672300	92270300	269010600	53984300
129.5	920967	1286623900	661919700	234991500	1265929500	185780900	390144200	1495686300	73312000	36019500	421634000	822863800	140373700	2194186000	41228600	4864100	226596400	190263200	615777100	798635900	616922400	3785323	164494900	197602400	384710500	217981200	263153400	1291701100	387865800	15184100	419605600	113923	9924815	461859900	77156500	266759400	49719920
130.5	992477	1286160200	651151100	232280800	1242776300	195948100	396560900	1473573400	76712900	36116100	409534000	802903800	142613500	2149505700	37662600	6628800	234603400	199533900	604708200	795459500	604649700	3630656	152204400	194762200	392473600	211319700	248821100	1299878000	409996800	14551700	398898000	126771	9658840	464438200	67270500	263141400	45409850
131.5	1038147	1286744700	638473000	231056200	1212632400	208098500	402661200	1452195900	80531700	36196800	398482900	781575300	144444700	2110150100	34957400	8936200	242376000	208780800	593506300	791588900	593538300	3474673	141734600	191903600	401135500	205479700	237089000	1302602700	429969500	14380100	382232900	139906	9261238	469274600	60952600	258190000	41180750
132.5	1055333	1287861000	623895500	231296900	1175064400	222289100	408215200	1431568900	84696600	36245600	388270800	759255400	145539400	2075718100	33004700	11801100	249804400	217807300	582184100	786785900	583672300	3321319	133295800	188952600	410465000	200519300	228512700	1299447400	447084900	14639700	369448600	153100	8747499	476193200	56906800	252033600	37141460
133.5	1044584	1289059100	607497200	233004100	1130074800	238459200	413005200	1411674500	89131000	36248300	378700700	736250800	145612800	2045724400	31717000	15141000	256791700	226414200	570754500	780856800	575076400	3173863	127141400	185843900	420212300	196481500	223312000	1290216000	460790500	15325800	360297300	166130	8141722	484982600	54254600	244865900	33376620
134.5	1009697	1289951900	589423200	236198800	1078164500	256376900	416832200	1392471300	93751900	36193400	369589900	712802400	144445900	2019610800	31026300	18736900	263256500	234406200	559229600	773655300	567708200	3034803	123570600	182516300	430113400	193392100	221373600	1274951700	470702000	16455900	354500500	178796	7473541	495403900	52454800	236914600	29944070
135.5	957702	1290204600	569879000	240917000	1020324500	275592300	419521700	1373901500	98468500	36073000	360771700	689093300	141904000	1996761000	30882300	22220000	269134200	241597600	547620200	765083600	561453200	2905871	122923200	178911100	439895900	191258700	222295700	1253929800	476605400	18066800	351788700	190931	6774526	507197800	51190800	228413100	26875620
136.5	898722	1289518600	549119500	247201000	957958300	295407600	420928000	1355897900	103181600	35884200	352096400	665260200	137948600	1976515400	31248600	25106600	274377200	247817900	535936200	755091800	556124000	2788108	125564200	174971800	449287500	190071200	225460200	1227633800	478442000	20211300	351928200	202412	6074742	520091200	50278200	219578800	24180280
137.5	845163	1287611600	527436500	255087900	892749000	314879600	420938200	1338388700	107784600	35629800	343433000	641404700	132638600	1958188500	32099400	26891000	278952800	252916900	524187000	743676400	551464800	2681990	131851500	170646300	458025200	189802400	230115100	1196719500	476282700	22954300	354735300	213171	5400053	533804500	49599900	210599100	21849090
138.5	809372	1284197300	505144200	264593200	826499000	332865500	419473900	1321300800	112164500	35319400	334670600	617603700	126122300	1941085900	33415500	27179800	282840400	256768200	512382200	730876800	547162100	2587556	142086300	165890900	465865700	190409700	235456200	1161969800	470297200	26366600	360082400	223186	4770460	548057800	49069100	201624500	19860290
139.5	799819	1278967600	482564400	275690900	760968500	348115200	416492200	1304561800	116205000	34970700	325718800	593919600	118620000	1924523100	35178700	25823700	286026800	259272300	500533100	716770600	542861900	2504545	156443400	160675800	472595700	191836400	240701300	1124244300	460727300	30515300	367897800	232488	4199526	562577600	48607400	192765900	18184220
140.5	817397	1271582500	460013600	288290700	697739300	359404200	411985200	1288100400	119790100	34610500	316509000	570406500	110400000	1907842500	37367300	22988000	288502200	260358900	488653200	701468000	538193600	2432500	174886800	154989600	478041000	194013100	245150800	1084429600	447866100	35450500	378159700	241145	3694721	577101400	48135400	184096100	16787380
141.5	854284	1261669500	437791100	302214700	638119600	365687500	405978500	1271846100	122808900	34276000	306994200	547116600	101752100	1890430900	39950700	19122100	290254500	259987600	476759700	685105200	532798600	2370858	197080300	148843800	482073700	196859300	248234200	1043393200	432046600	41185700	390886600	249261	3258369	591381000	47568300	175652300	15635620
142.5	896501	1248836200	416170600	317177200	583095300	366246600	398529000	1255728300	125161000	34015600	297148900	524102400	92962000	1871734300	42884100	14833300	291265900	258148500	464873800	667837200	526361300	2319006	222312800	142274800	484617100	200284500	249541000	1001944800	413636600	47673000	406123200	256960	2888899	605184400	46817600	167438900	14696190
143.5	929009	1232694800	395393200	332772100	533324700	360798900	389721000	1239674200	126762300	33890000	286968300	501418800	84289700	1851270200	46105100	10715200	291510600	254861700	453021600	649831100	518638900	2276314	249459400	135343700	485647200	204189900	248835400	960807200	393037700	54772200	423922300	264378	2582128	618293600	45794700	159431500	13939070
144.5	940622	1212896100	375664500	348471700	489166600	349545200	379663200	1223608300	127550300	33972700	276466800	479122900	75953600	1828637300	49531400	7203900	290954300	250176100	441233500	631258800	509485200	2242144	277003200	128133600	485191100	208469800	246057200	920596700	370683500	62217700	444321200	271655	2332403	630502500	44418300	151580800	13337660
145.5	926600	1189169500	357152900	363642900	450730000	333144400	368483500	1207450700	127487600	34350000	265676100	457272900	68122400	1803520500	53061800	4509400	289556400	244167600	429544900	612291000	498865900	2215837	303131400	120744400	483323000	213013300	241309900	881813400	347034300	69592500	467313900	278926	2133497	641610600	42623300	143818500	12868940
146.5	888428	1161362200	339990300	377579600	417932600	312620900	356325500	1191116800	126565600	35118700	254642800	435926300	60912600	1775693400	56579500	2634200	287274800	236936600	417994800	593091500	486860700	2196693	325908000	113286800	480156700	217706700	234841200	844839700	322565900	76319200	492816900	286318	1979255	651418200	40370700	136064700	12513410
147.5	831749	1129472000	324273900	389552700	390559900	289225300	343343400	1174517800	124804500	36383300	243426000	415137700	54391600	1745016000	59959800	1445100	284072100	228604600	406625100	573812600	473653800	2183930	343501400	105874400	475837900	222435800	227017300	809945700	297753800	81686100	520631300	293944	1864000	659720800	37656400	128238200	12254900
148.5	763849	1093668200	310069100	398871600	368317400	264278200	329697500	1157562200	122252400	38250200	232093800	394957300	48584700	1711429900	63079300	756600	279924100	219310900	395479600	554592200	459512200	2176640	354431300	98617500	470534200	227088900	218297900	777299000	273054600	84923100	550403000	301907	1782747	666306100	34516700	120268400	12080250
149.5	691668	1054296200	297413100	404949000	350872100	239024600	315550500	1140157300	118982400	40819600	220720500	375428800	43483800	1674950600	65827000	393700	274828200	209207900	384602900	535551500	444756900	2173744	357782500	91616400	464426000	231559500	209213500	746978200	248886200	85331100	581583000	310305	1731284	670953300	31029700	112108100	11979120
150.5	620711	1011866700	286317800	407360300	337883300	214523200	301063000	1122212300	115087500	44174800	209383800	356587900	39056100	1635658300	68114300	222800	268810600	198456800	374038700	516793900	429729400	2173958	353341800	84957100	457697500	235749700	200348000	718986900	225611300	82450000	613396600	319249	1706154	673436900	27309700	103746200	11943730
151.5	554721	967028100	276773200	405887200	329021800	191581400	286390100	1103641400	110675800	48370000	198161500	338462200	35253100	1593687900	69883700	156400	261932300	187222700	363828600	498405200	414761300	2175770	341623700	78708000	450529400	239572900	192327000	693268400	203525200	76221400	644825500	328889	1704580	673534500	23496500	95216600	11968700
152.5	495842	920528400	268749600	400538100	323980200	170734800	271678700	1084367800	105863700	53417900	187129200	321070400	32017900	1549218900	71113300	144500	254291000	175670300	354010800	480454600	400147200	2177449	323782200	72919500	443092200	242956200	185810300	669719700	182849700	67086500	674612400	339457	1724353	671038200	19739000	86602500	12051030
153.5	444984	873168900	262199900	391543000	322474200	152264700	257064600	1064326300	100770200	59277000	176358000	304422700	29290600	1502465900	71817200	162300	246019400	163959200	344619400	462995900	386127200	2177092	301427200	67623200	435541600	245842500	181483600	648203900	163732800	55960000	701295600	351338	1763716	665768200	16179000	78034300	12189990
154.5	402217	825757700	257060500	379323800	324237700	136239700	242670600	1043466900	95511600	65843300	165912300	288521000	27012700	1453670200	72042100	199500	237279300	152240200	335682900	446069800	372877000	2172709	276389100	62834300	428015700	248191300	180044300	628561500	146253700	44062300	723278600	365155	1821229	657588300	12935300	69679500	12387120
155.5	367094	779065400	253251800	364444900	329013300	122568700	228605300	1021757500	90197000	72946500	155849000	273360100	25130100	1403093000	71860400	254100	228251100	140652100	327223600	429705500	360506600	2162347	250478300	58553400	420633400	249978500	182170600	610619300	130430900	32648600	738934500	381872	1895640	646420200	10093000	61727400	12646230
156.5	338892	733789400	250678100	347554400	336538400	111054300	214961800	999185100	84924600	80352100	146216100	258927900	23594200	1351009800	71362700	328300	219121600	129319000	319257100	413923300	349065700	2144247	225284700	54769200	413493400	251195600	188465500	594198200	116233800	22728300	746741700	402891	1985764	632256000	7700500	54369500	12973290
157.5	316771	690526900	249227000	329322700	346529600	101440000	201817900	975757100	79779800	87772300	137052600	245206700	22363400	1297705800	70648300	427000	210068900	118349100	311792100	398736600	338553300	2117007	202041200	51461200	406675100	251847300	199367700	579119600	103593600	14875700	745435900	430102	2090368	615166200	5772500	47779700	13376280
158.5	299868	649758700	248768400	310389200	358666300	93446400	189235800	951501300	74833700	94882400	128387800	232173600	21402600	1243472600	69817800	557100	201249400	107833300	304829700	384153200	328929800	2079728	181561900	48602600	400239900	251949000	215027700	565209900	92415100	9194200	734161200	465821	2208059	595303400	4301000	42097800	13864800
159.5	287360	611843300	249154400	291320000	372574500	86797700	177262900	926464900	70143400	101344600	120242100	219801800	20683200	1188605500	68966900	727700	192785700	97844900	298363600	370176900	320129900	2032120	164245200	46162100	394231900	251523100	235162500	552303900	82586100	5421300	712595800	512569	2337204	572900400	3270600	37418800	14449490
160.5	278490	577018900	250218600	272581700	387813600	81238000	165932300	900712900	65751900	106834300	112627000	208061000	20182700	1133400800	68182000	949600	184759400	88440300	292380500	356808800	312073700	1974543	150125500	44106100	388680700	250595800	258916100	540247600	73986400	3106400	681031100	572609	2475856	548262600	2679100	33789900	15141140
161.5	272580	545412400	251776600	254530200	403867900	76539500	155264500	874326100	61689900	111066800	105546000	196918300	19884000	1078153000	67537800	1236100	177207500	79659600	286859800	344047700	304677400	1907977	138951700	42400400	383602500	249193200	284772000	528899600	66494000	1778400	640384900	647278	2621713	521757300	2560400	31214000	15949440
162.5	269034	517052300	253628500	237411800	420144300	72506400	145268400	847398500	57976700	113821600	98995700	186339400	19774500	1023152200	67096600	1602600	170124200	71527500	281774200	331890700	297861000	1833918	130275800	41010700	379001900	247339400	310569000	518131100	59990100	1051100	592143600	736166	2772113	493797400	3011000	29659000	16881320
163.5	267337	491883900	255561500	221374500	435978700	68974400	135942700	820034400	54622500	114959700	92966200	176289300	19845800	968680900	66908000	2066400	163467600	64055000	277090300	320333200	291554600	1754221	123538300	39904300	374874000	245053700	333665200	507826500	54362600	658300	538235400	836352	2924055	464824500	4215600	29069000	17939040
164.5	267045	469785100	257355700	206484300	450651900	65808800	127277700	792345200	51629700	114433800	87442500	166733600	20092300	915010300	67009900	2646400	157168600	57240900	272769000	309369300	285702000	1670915	118143400	39050100	371205100	242350100	351257900	497882100	49507900	439900	480853500	941955	3074269	435290700	6464100	29375600	19118040
165.5	267781	450581500	258790400	192744500	463416800	62901400	119256600	764447300	48994700	112288700	82405000	157639400	20510900	862396900	67429600	3362000	151143200	51073500	268766500	298991200	280262900	1586020	113520400	38419300	367974600	239237300	360819500	488204700	45332400	310200	422255600	1044278	3219311	405640400	10145400	30506900	20404850
166.5	269223	434059900	259652500	180114000	473533600	60167500	111857100	736458500	46709900	108653500	77830900	148976900	21099900	811078600	68184100	4232600	145304300	45532200	265034900	289189100	275214100	1501390	109171400	37985300	365155800	235719600	360556700	478710200	41752200	226800	364567600	1132727	3355699	376294400	15693900	32392200	21775360
167.5	271104	419979900	259746300	168523800	480313600	57543200	105052600	708496400	44764300	103726200	73694800	140720300	21857700	761270800	69281400	5275600	139573000	40589200	261523600	279951400	270548500	1418592	104703300	37724600	362716700	231798800	349771900	469321600	38693900	169600	309620500	1196458	3480063	347636100	23469100	34962700	23193860
168.5	273205	408083400	258903200	157890600	483165900	54982100	98813700	680675700	43145200	97754100	69969500	132848600	22782200	713163800	70719500	6504600	133887200	36211500	258179700	271264000	266274000	1338846	99846600	37616400	360621000	227476300	329020000	459967700	36093300	128700	258839000	1226446	3589305	320000700	33561300	38148700	24613280
169.5	275354	398102900	256991200	148126800	481643200	52453800	93109100	653106700	41839200	91011000	66626600	125346300	23868800	666919900	72486800	7927800	128207800	32362200	254950300	263110500	262410900	1263004	94459000	37643000	358828600	222755600	300008000	450581400	33895100	98800	213189500	1217472	3680754	293668300	45563500	41873000	25976830
170.5	277421	389767100	253923700	139147400	475481600	49941700	87906400	625893900	40832300	83776300	63637200	118203700	25109700	622671500	74560800	9546100	122520300	29002000	251782700	255471900	258988500	1191570	88517200	37789600	357296400	217644400	265264800	441099200	32052300	76700	173185100	1169418	3752298	268859800	58400600	46043600	27221360
171.5	279320	382806500	249665500	130874200	464627300	47441200	83173300	599134500	40111100	76315400	60972400	111416700	26491600	580520700	76907100	11351200	116834800	26090900	248626400	248326800	256041800	1124753	82097000	38044700	355978600	212156900	227674000	431461300	30525100	60200	138937200	1087455	3802481	245736000	70341400	50546300	28282060
172.5	281002	376957000	244235900	123238400	449249300	44958200	78877800	572917800	39662600	68865100	58603600	104985800	27994800	540538700	79478000	13324400	111181800	23588900	245434200	241651500	253606100	1062522	75346600	38399900	354827300	206314500	189999500	421611600	29280300	47900	110235400	981014	3830554	224400200	79292400	55239200	29098210
173.5	282450	371964300	237708600	116180600	429731300	42507800	74989300	547324400	39474500	61623900	56502700	98915100	29591900	502767300	82211100	15436600	105607100	21457300	242163300	235419900	251712700	1004677	68457000	38849800	353793500	200146700	154512400	411499600	28290800	38600	86640300	861823	3836479	204901500	83353600	59950200	29619140
174.5	283673	367586300	230208100	109651000	406647600	40113000	71478200	522425800	39535500	54746600	54642800	93211100	31246500	467220500	85029000	17648300	100165500	19659300	238776400	229603900	250382500	950907	61632500	39391900	352827000	193690900	122785300	401081700	27534400	31500	67574200	741588	3820888	187241700	81455900	64480400	29809570
175.5	284703	363597100	221901800	103608000	380720800	37803400	68316800	498284000	39834400	48344200	52998000	87880700	32913200	433886800	87839200	19911200	94915100	18160600	235242900	224173500	249621000	900845	55067000	40026200	351877400	186991500	95658500	390323600	26994200	26100	52399200	629972	3784989	171381400	73797500	68611700	29653400
176.5	285581	359789400	212990200	98017200	352769600	35614100	65479000	474951400	40360500	42486400	51543700	82930100	34538300	402732400	90534700	22170400	89911300	16929600	231538900	219097200	249412000	854114	48925800	40755000	350894700	180099100	73337200	379202500	26657200	21900	40478200	533348	3730454	157247800	61840300	72120700	29155410
177.5	286352	355977500	203693900	92850200	323649900	33585200	62941100	452470800	41102800	37206800	50256700	78363500	36061200	373704500	92996700	24367800	85203400	15937800	227648200	214342100	249712500	810353	43335800	41582500	349830000	173068000	55561700	367709000	26514400	18700	31215700	454523	3659283	144742100	47837800	74797000	28340460
178.5	287060	352000100	194240700	88082800	294197800	31760700	60680800	430875400	42049900	32509900	49115100	74182000	37417000	346734600	95098000	26445000	80831400	15159700	223561700	209874300	250448700	769248	38382500	42513800	348635900	165954900	41790700	355848400	26560300	16200	24083300	393265	3573665	133746500	34109200	76462300	27250540
179.5	287738	347722500	184851700	83694600	265178700	30188100	58678000	410189100	43189000	28377300	48098900	70382800	38540100	321742200	96708300	28347500	76825200	14572200	219277800	205659300	251513600	730543	34112600	43554600	347267700	158816900	31360900	343641700	26792800	14200	18629200	347316	3475851	124130700	22390600	76989700	25939980
180.5	288403	343038000	175728900	79667700	237248800	28918400	56914700	390426800	44505700	24775100	47189400	66959900	39368700	298637600	97700800	30027800	73204800	14155000	214801400	201662100	252766400	694054	30540100	44710100	345683500	151709500	23602600	331125300	27212500	12600	14479800	313473	3368045	115757600	13521100	76318400	24469900
181.5	289055	337869500	167045000	75986400	210929600	28006200	55374100	371594400	45983000	21659100	46369500	63903300	39849200	277325700	97959300	31448100	69980500	13889400	210143600	197847700	254035200	659669	27654300	45984300	343845400	144685100	17909700	318350400	27822700	11300	11333400	288471	3252319	108487800	7508200	74461200	22902500
182.5	289668	332169400	158935600	72636000	186598000	27509200	54041600	353689900	47601300	18980300	45623900	61200300	39940400	257707800	97386100	32582300	67155400	13758300	205320200	194181500	255122800	627356	25427500	47378700	341719700	137791700	13772700	305380800	28629100	10300	8951900	269520	3130564	102183800	3833800	71504000	21296120
183.5	290191	325919100	151494000	69603500	164488400	27489300	52903800	336703300	49337100	16688200	44938600	58835700	39617600	239684500	95910000	33417000	64726700	13745600	200351200	190629200	255815600	597159	23822200	48891200	339277500	131071800	10784800	292290600	29639100	9500	7150100	254527	3004456	96712700	1801000	67597000	19701560
184.5	290549	319127400	144769400	66876400	144706600	28011600	51948600	320617700	51163200	14733600	44301500	56793200	38874400	223157100	93492400	33951300	62688000	13835000	195259100	187157900	255894700	569193	22796100	50515100	336495400	124562100	8634200	279161600	30861400	8900	5786200	242075	2875457	91948700	779400	62938300	18159750
185.5	290637	311828000	138768000	64443200	127250000	29144300	51165200	305409900	53047900	13070800	43701800	55055400	37723400	208029300	90132900	34195900	61030800	14010200	190068300	183735800	255150300	543639	22305200	52237700	333355400	118292800	7089000	266079300	32305400	8400	4752900	231289	2744824	87774500	311700	57753800	16700990
186.5	290330	304076900	133456400	62293200	112031300	30957100	50543800	291050800	54955300	11658100	43130200	53605100	36195500	194208300	85871300	34171400	59746100	14253600	184803700	180332700	253395300	520729	22305600	54038900	329845600	112287800	5980400	253130500	33980400	8000	3969300	221670	2613633	84082800	116300	52275600	15345270
187.5	289482	295948200	128767200	60416400	98903200	33519000	50075500	277506900	56844900	10458600	42578900	52426100	34337100	181605400	80788300	33906200	58825800	14546400	179489500	176920800	250479900	500740	22752500	55890700	325959600	106564900	5187600	240399600	35894000	7700	3375400	212953	2482810	80776800	41900	46722800	14103460
188.5	287931	287530200	124605600	58803500	87681000	36894300	49751800	264740400	58673000	9440200	42041200	51503000	32206500	170136800	75001600	33434000	58263400	14867500	174148900	173474600	246303000	483964	23599300	57755700	321697300	101136100	4625500	227966400	38051200	7400	2926400	205004	2353156	77770700	16300	41285900	12979030
189.5	285511	278921500	120857800	57445900	78161900	41137100	49564900	252710700	60392300	8575400	41511900	50822200	29869400	159723400	68660900	32791800	58054400	15194200	168803000	169971300	240820300	470688	24795400	59587400	317063900	96008200	4234600	215903200	40452900	7200	2589400	197750	2225374	74989900	8900	36117600	11969840
190.5	282056	270226400	117399100	56335700	70140000	46284400	49507200	241374900	61954300	7841100	40986700	50371900	27394400	150291400	61939100	32017300	58196600	15501900	163470200	166391500	234048400	461158	26284200	61329900	312070200	91183700	3973700	204274100	43093300	7100	2340500	191151	2100088	72371200	8000	31328500	11069950
191.5	277415	261551300	114102300	55465700	63417600	52346700	49571400	230688700	63309800	7217600	40462100	50142000	24849000	141772100	55022000	31147300	58689900	15764700	158166300	162718900	226063300	455532	28001700	62919500	306731800	86660700	3814600	193133000	45958800	7000	2162200	185175	1977857	69862600	9800	26988100	10271140
192.5	271462	253001000	110845100	54828900	57812100	59299100	49749800	220607400	64411500	6688900	39935700	50124400	22296100	134101700	48097800	30216200	59535900	15956400	152903900	158941300	216994900	453830	29876100	64286200	301069100	82434400	3738800	182523700	49025700	7000	2042400	179794	1859182	67422800	13300	23129500	9564110
193.5	264105	244675800	107517600	54418800	53159900	67070400	50034900	211086800	65215400	6241600	39405500	50312100	19791200	127221300	41345500	29255400	60736800	16051500	147692600	155050000	207016500	455874	31829100	65357300	295106100	78497300	3734400	172479700	52258400	6900	1972700	174980	1744508	65021400	18800	19756200	8939440
194.5	255300	236669100	104027100	54228900	49318500	75534500	50418600	202083300	65683500	5864900	38870300	50699400	17381300	121076600	34925500	28292000	62294700	16027000	142539100	151040500	196332300	461220	33778300	66061100	288870500	74839600	3794600	163024300	55608400	7000	1948100	170702	1634224	62637600	27000	16849100	8388170
195.5	245058	229065400	100303200	54252700	46165800	84503600	50892400	193555300	65785500	5549900	38329000	51280200	15103900	115617500	28970500	27349100	64210400	15863700	137447500	146912300	185162800	469100	35641900	66332300	282392600	71450200	3916900	154171600	59014000	7000	1966100	166931	1528663	60260300	39300	14374700	7902180
196.5	233449	221939100	96299600	54482700	43599200	93725900	51447100	185463500	65501000	5289400	37781000	52047500	12987000	110798300	23580600	26445800	66482400	15548400	132419600	142668700	173731000	478385	37343300	66117600	275704800	68316900	4102200	145927200	62400800	7000	2026700	163636	1428098	57886500	57900	12290500	7474400
197.5	220602	215354000	91995700	54911000	41533500	102888900	52072900	177771200	64821100	5078000	37225600	52991400	11049400	106576900	18819900	25596900	69104700	15074500	127455300	138316900	162249300	487580	38816700	65381300	268841100	65426800	4354600	138289300	65683800	7100	2131900	160788	1332736	55520700	85800	10550500	7098840
198.5	206704	209362300	87395200	55528100	39898600	111629800	52759400	170445000	63748800	4911200	36662500	54097000	9301900	102914700	14717000	24814200	72066500	14444100	122553300	133867800	150909500	494868	40012100	64110100	261836500	62766600	4681900	131249800	68771300	7200	2286300	158355	1242725	53174000	127600	9109200	6770590
199.5	191987	204005300	82524700	56322800	38637800	119553600	53495300	163454800	62300200	4785800	36091100	55342000	7748200	99776600	11267700	24106000	75350200	13667200	117711200	129335300	139875200	498241	40898200	62317200	254726300	60322900	5095800	124795100	71569200	7300	2496500	156308	1158148	50862500	189800	7923500	6485700
200.5	176720	199313100	77429600	57282200	37705000	126257300	54268700	156774000	60503600	4699400	35510700	56693600	6385700	97130100	8439700	23478100	78931000	12762300	112926400	124736100	129277600	495688	41464800	60042900	247545700	58082400	5612700	118907400	73987800	7400	2771700	154619	1079027	48606200	281600	6954400	6241080
201.5	161191	195305600	72170300	58390800	37063400	131360400	55066900	150379900	58398800	4650600	34920600	58106000	5207000	94945200	6179800	22934300	82776000	11754800	108196200	120089300	119214700	485455	41722300	57354200	240329500	56032200	6255000	113565200	75947400	7500	3124100	153260	1005333	46428100	415400	6167800	6034420
202.5	145689	191992300	66817000	59630700	36683500	134536700	55877000	144252900	56035000	4638700	34320000	59518200	4201100	93194100	4420100	22476300	86844000	10675500	103518500	115415700	109752000	466339	41698900	54340100	233111300	54159500	7053100	108744500	77385400	7700	3569200	152204	936981	44352400	607600	5534700	5864010
203.5	130493	189372900	61445000	60981200	36541700	135545300	56685500	138377200	53468600	4663700	33707800	60852800	3353800	91850800	3085900	22104800	91085800	9558000	98892400	110737400	100926000	437945	41437600	51104700	225923400	52452300	8046900	104418800	78260800	7800	4126000	151425	873847	42404100	878800	5030800	5728670
204.5	115853	187438100	56129700	62419200	36619300	134256100	57479000	132740000	50760600	4726500	33082800	62017300	2649700	90890500	2101300	21819000	95445300	8436400	94317700	106077100	92748600	400859	40991000	47758700	218796600	50898800	9288700	100560400	78558000	7900	4817600	150900	815770	40607400	1254000	4636200	5627640
205.5	101980	186169300	50942500	63919200	36900900	130666000	58243900	127331100	47973900	4828300	32443700	62908600	2072000	90288900	1394600	21617600	99860400	7342900	89796100	101457600	85212000	356667	40416700	44409600	211759600	49487700	10846300	97139800	78287300	8100	5671500	150606	762560	38985400	1760900	4335100	5560490
206.5	89040	185539200	45947400	65453900	37373900	124903700	58967300	122143000	45169900	4971500	31789200	63419800	1604200	90022500	901500	21498300	104265000	6305500	85330800	96901200	78293400	307793	39772100	41152800	204839200	48208400	12804700	94127000	77482700	8200	6719500	150520	714004	37558700	2428400	4115000	5527020
207.5	77150	185511800	41198500	66994300	38027300	117220700	59636700	117170100	42406400	5158600	31118000	63451500	1230100	90067000	567100	21458500	108591100	5346400	80926500	92429300	71960100	257169	39110500	38063600	198059700	47050700	15268400	91490800	76197900	8300	7997600	150622	669877	36345800	3282300	3966700	5527170
208.5	66377	186042600	36738400	68511200	38851500	107971600	60240600	112408100	39735100	5393000	30429000	62924500	934700	90397600	347000	21494700	112771100	4481200	76589900	88061900	66173200	207804	38477800	35193200	191443000	46004500	18360700	89199600	74499000	8500	9545900	150894	629945	35361900	4340100	3883500	5560880
209.5	56744	187078300	32597500	69975500	39837000	97583000	60768700	107853900	37200300	5679000	29720900	61793100	704300	90988400	206400	21603300	116740300	3718700	72328900	83817300	60891100	162343	37910300	32567000	185008800	45060600	22218900	87221000	72457900	8600	11406600	151317	593972	34619100	5604800	3861000	5628050
210.5	48235	188557400	28794500	71359100	40973900	86517500	61211800	103505100	34837100	6021000	28993200	60055500	526500	91811400	119300	21779900	120439000	3061300	68153000	79711900	56072000	122725	37432900	30186200	178773800	44209700	26984400	85522100	70144300	8700	13623000	151876	561723	34126000	7058100	3896900	5728350
211.5	40803	190410200	25337000	72636400	42251600	75235900	61562600	99359200	32671700	6424400	28245300	57759500	390900	92836700	66900	22019600	123814400	2506000	64072400	75759900	51675700	90000	37058900	28032900	172752400	43443100	32784400	84069600	67620100	8800	16236600	152556	532971	33888100	8655800	3990800	5861080
212.5	34379	192559500	22223200	73784500	43658000	64162800	61815100	95413800	30721000	6894900	27477400	55000400	288500	94031700	36400	22316900	126822600	2045600	60098300	71973200	47664900	64342	36789800	26075500	166956400	42752200	39704500	82829800	64935500	8900	19283800	153344	507499	33907300	10324600	4144000	6025060
213.5	28876	194921200	19443200	74784600	45179300	53658800	61965100	91665700	28993100	7438600	26690000	51911100	211900	95361200	19200	22665600	129429200	1670300	56242100	68361300	44005600	45218	36615400	24276000	161394900	42128700	47753100	81768800	62127400	9000	22792200	154228	485102	34182500	11965200	4359000	6218420
214.5	24202	197405700	16980900	75622300	46799100	44002800	62010400	88111100	27488500	8062200	25884400	48645700	155200	96787100	9800	23058800	131610300	1368600	52515200	64931600	40667500	31633	36515500	22595900	156074800	41564600	56821000	80852600	59220300	9000	26775800	155200	465588	34709400	13459700	4640000	6438500
215.5	20260	199918900	14815700	76287900	48498900	35383000	61950000	84745300	26201200	8772100	25062300	45359900	113400	98268600	4900	23488600	133352100	1128700	48928600	61689300	37623900	22409	36460800	21000900	151000300	41051900	66643700	80047100	56229500	9100	31231100	156251	448781	35480800	14684800	4992200	6681710
216.5	16957	202364500	12924200	76777000	50257500	27899500	61784800	81562500	25119800	9574800	24226400	42191900	82900	99762400	2300	23946700	134650600	939300	45492400	58637400	34851600	16389	36414600	19464500	146173700	40582800	76779000	79318900	53164200	9100	36132500	157374	434521	36486900	15527800	5421500	6943460
217.5	14203	204646000	11281400	77090300	52051200	21572900	61517200	78555800	24228900	10476700	23379900	39248100	60600	101223300	1100	24423500	135510700	790200	42215600	55777200	32330300	12586	36335300	17969000	141594900	40150000	86611400	78635300	50032500	9100	41429300	158563	422663	37715400	15904200	5934900	7218160
218.5	11918	206669200	9862100	77232900	53854200	16359400	61150500	75717400	23510400	11483200	22526900	36595400	44500	102604600	500	24909100	135945200	672500	39105800	53108500	30042500	10233	36178400	16505800	137261900	39746000	95395200	77964400	46844500	9100	47044800	159815	413079	39151700	15771300	6539000	7499330
219.5	10028	208344700	8641700	77214400	55639200	12168100	60689600	73038400	22944800	12598900	21672100	34261700	32800	103859200	200	25392400	135972800	579100	36168700	50629400	27972800	8786	35899500	15073900	133170900	39363800	102341000	77276000	43615100	9100	52875900	161127	405652	40779400	15136300	7240400	7779730
220.5	8469	209591100	7596500	77048000	57377900	8878400	60139900	70509400	22511700	13827200	20820900	32241600	24400	104940600	0	25862400	135617300	504100	33408500	48337000	26107800	7888	35456600	13678200	129316400	38996600	106734400	76541500	40364800	9000	58797000	162496	400283	42580300	14055600	8044600	8051730
221.5	7186	210337200	6704800	76749900	59042400	6355900	59507700	68120000	22191000	15169700	19979100	30506500	18200	105803900	0	26307200	134905500	442900	30827300	46227600	24435700	7317	34812700	12327400	125691600	38638000	108067900	75734900	37120200	9000	64665100	163922	396879	44534800	12626400	8955300	8307630
222.5	6131	210524400	5946800	76338100	60605700	4465100	58799700	65859600	21963500	16625900	19153400	29014600	13700	106407500	0	26715200	133866400	392100	28425500	44296500	22946000	6944	33938600	11032100	122288200	38281900	106151300	74832300	33912000	8900	70327800	165404	395361	46622600	10971700	9973400	8540180
223.5	5265	210109100	5304700	75832200	62043600	3078900	58023200	63717300	21811200	18192900	18350300	27720800	10500	106713700	0	27074700	132529300	349400	26201500	42538900	21629600	6698	32814400	9802800	119097100	37922600	101170900	73813300	30773600	8800	75632400	166941	395654	48822300	9222000	11096600	8743040
224.5	4554	209063800	4762700	75252200	63335300	2084300	57185600	61682400	21717600	19865200	17577100	26582700	8100	106690600	0	27374700	130923700	312800	24152000	40949400	20478500	6540	31431300	8648900	116108000	37555100	93673700	72660600	27738400	8700	80435900	168535	397688	51112800	7498200	12317900	8911250
225.5	3971	207378100	4307200	74618000	64464700	1385700	56294300	59744200	21667900	21634300	16840900	25564900	6300	106312600	0	27604900	129077400	281100	22272200	39522600	19485700	6452	29792700	7578000	113310200	37174500	84476800	71360200	24837600	8600	84615100	170185	401395	53472500	5898400	13625800	9041650
226.5	3492	205058800	3926400	73948700	65421200	904900	55356900	57892600	21649200	23488600	16148800	24640000	4900	105561900	0	27756100	127016900	253300	20556100	38253300	18645500	6421	27914500	6595100	110692200	36777000	74522500	69902300	22098200	8400	88074400	171890	406703	55880800	4490000	15003600	9133170
227.5	3100	202129400	3610300	73262400	66199700	580700	54380900	56117800	21650400	25413300	15507700	23788600	3900	104428400	0	27820700	124766700	228900	18996500	37136500	17953200	6442	25825000	5702700	108242400	36359000	64717400	68280600	19541600	8200	90751900	173649	413537	58317500	3308300	16429700	9186870
228.5	2780	198628800	3350400	72575600	66801000	366300	53373800	54411100	21662000	27390600	14924300	22997600	3100	102910900	0	27792600	122348800	207300	17585200	36167300	17405300	6511	23564000	4900800	105948900	35917800	55796000	66492900	17183100	8100	92622600	175460	421809	60763800	2360100	17879100	9205920
229.5	2519	194609200	3139700	71903200	67230400	227300	52342700	52764600	21676200	29399800	14404600	22259300	2500	101016700	0	27667500	119783300	188100	16313700	35341600	16999700	6628	21181400	4187400	103799700	35451300	48238100	64540900	15031300	7900	93698000	177320	431420	63202100	1630900	19323900	9195300
230.5	2307	190134200	2972600	71258100	67497200	138700	51294800	51171100	21686700	31417900	13954000	21569400	2100	98761000	0	27443600	117087900	171200	15172800	34655500	16735600	6790	18735100	3558600	101783300	34957900	42251400	62429800	13088400	7700	94023000	179224	442253	65616300	1092000	20736100	9161350
231.5	2137	185275900	2844500	70651500	67612600	83400	50237000	49624600	21688500	33419600	13577000	20925800	1700	96166900	0	27120600	114278700	156200	14153600	34106100	16613700	6996	16287200	3009200	99888100	34437000	37809800	60168800	11351300	7400	93671000	181167	454171	67992100	708900	22089400	9111280
232.5	2003	180111800	2752000	70092700	67587900	49400	49176200	48120200	21677900	35378300	13277200	20327900	1400	93264200	0	26700900	111369900	143000	13246700	33690900	16636300	7247	13900800	2533100	98103200	33888300	34724100	57770100	9812400	7200	92736200	183140	467014	70316800	446300	23361800	9052530
233.5	1899	174722500	2692400	69589400	67432700	28800	48118800	46654000	21652300	37266700	13056900	19775800	1200	90088300	0	26188400	108374500	131400	12443200	33408100	16807300	7542	11635700	2123600	96418200	33312200	32721600	55249100	8460300	6900	91326600	185133	480595	72579200	272700	24537600	8992200
234.5	1823	169188500	2664100	69147600	67152800	16600	47071300	45223000	21609900	39057400	12917200	19270200	1000	86678800	0	25589200	105304600	121200	11734700	33256900	17132400	7880	9543800	1773800	94823200	32709900	31513100	52623600	7281400	6700	89555900	187133	494704	74769900	161800	25608500	8936510
235.5	1771	163588000	2666200	68772200	66748900	9500	46039900	43825100	21549600	40723700	12857300	18811600	800	83078300	0	24910900	102171300	112400	11112900	33237100	17618800	8260	7665200	1477000	93309400	32082800	30838300	49913800	6260300	6400	87537100	189127	509104	76881000	93300	26574200	8890420
236.5	1742	157994500	2698800	68466700	66216200	5300	45030400	42459100	21471300	42240600	12875200	18400600	700	79331000	0	24162300	98985400	104700	10570200	33349300	18275400	8680	6026100	1226500	91868700	31433000	30487900	47141600	5381300	6100	85376800	191096	523534	78905500	52300	27441700	8857340
237.5	1734	152475500	2762400	68233600	65544200	3000	44048800	41124800	21375200	43585000	12966500	18037800	600	75481400	0	23353300	95757700	98100	10099600	33595100	19113000	9139	4637100	1016200	90493900	30762900	30308500	44330200	4628500	5900	83171400	193021	537714	80837800	28500	28223200	8839010
238.5	1747	147091000	2858600	68074600	64717700	1700	43100300	39822200	21262000	44737000	13125400	17723600	600	71572800	0	22494700	92499000	92500	9694500	33976600	20143400	9632	3494200	840400	89178900	30075200	30195800	41503400	3986700	5600	81004500	194880	551348	82672700	15100	28933800	8835520
239.5	1781	141892400	2989500	67990900	63718700	900	42190300	38552100	21133000	45679900	13343500	17458500	500	67646400	0	21597100	89220100	87700	9349200	34496900	21379800	10155	2580900	694100	87918600	29372900	30083400	38685200	3441600	5300	78946100	196647	564135	84405700	7800	29587900	8845430
240.5	1838	136922800	3158200	67982900	62528300	500	41323800	37315700	20989400	46400700	13610800	17242900	400	63740600	0	20671700	85932500	83800	9058300	35159600	22836100	10702	1871500	572800	86709000	28659300	29932200	35899300	2980000	5000	77052300	198297	575772	86032400	4000	30196700	8866010
241.5	1918	132216200	3368700	68050800	61129900	300	40505400	36114200	20833100	46890600	13915000	17077000	400	59889800	0	19729100	82647900	80700	8817200	35969000	24526700	11267	1335200	472400	85547400	27937700	29720700	33168800	2590300	4700	75366300	199800	585969	87548500	1900	30764800	8893550
242.5	2025	127798300	3625500	68194400	59511000	200	39739400	34949400	20665800	47144900	14242300	16961200	400	56124500	0	18779500	79378500	78300	8621600	36930200	26465600	11839	939900	389600	84431900	27211500	29438500	30515000	2261800	4500	73919800	201126	594456	88949200	900	31289000	8923610
243.5	2160	123686700	3934400	68413300	57666200	100	39029900	33822700	20489500	47163100	14576900	16896000	400	52470600	0	17832200	76136900	76500	8468100	38048300	28665500	12407	654900	321300	83362000	26484300	29081700	27958100	1985400	4200	72734600	202241	600993	90229300	400	31757600	8951390
244.5	2329	119891500	4302100	68707000	55598300	0	38380600	32735600	20306300	46948400	14902400	16881900	300	48949600	0	16895700	72936200	75500	8353300	39328900	31137700	12961	453200	265200	82338200	25759400	28650300	25515700	1753200	3900	71824300	203114	605383	91382900	200	32150800	8972020
245.5	2537	116416500	4736100	69074600	53319400	0	37794700	31689500	20118600	46508000	15201400	16919200	300	45578600	0	15977700	69789400	75000	8274400	40777600	33890100	13485	312600	219100	81362000	25040100	28147000	23203400	1558400	3700	71195600	203710	607477	92403100	0	32442900	8980810
246.5	2790	113259600	5245100	69515400	50850700	0	37275100	30685600	19928400	45852300	15456600	17008900	300	42370200	0	15084400	66709600	75300	8229100	42399900	36927100	13966	215500	181100	80436000	24329800	27575700	21033900	1395100	3400	70849600	203996	607185	93282300	0	32604800	8973490
247.5	3096	110413700	5838500	70028100	48221800	0	36824400	29724400	19738300	44994500	15651400	17151400	300	39333300	0	14221300	63709800	76100	8215300	44200700	40247900	14386	148900	150000	79563600	23631400	26941800	19017500	1258400	3200	70783000	203940	604476	94011900	0	32606900	8946370
248.5	3465	107867900	6526900	70611500	45468900	0	36444600	28806500	19550500	43950300	15770500	17347900	300	36473100	0	13392700	60802500	77700	8231000	46184300	43845800	14732	103100	124400	78749200	22947800	26251100	17161500	1144400	2900	70988700	203512	599383	94582300	0	32422600	8896500
249.5	3910	105608000	7321400	71263700	42632900	0	36137300	27931900	19367700	42737200	15801000	17599100	300	33791900	0	12601900	57999700	80000	8274700	48353500	47707300	14986	71700	103400	77997900	22281700	25510500	15470500	1049400	2700	71455800	202682	591999	94983400	0	32031300	8821710
250.5	4444	103617300	8233700	71982600	39756800	0	35903600	27099900	19192300	41374300	15732700	17906100	300	31289100	0	11851100	55312500	83100	8345000	50709700	51811500	15137	50100	86000	77315700	21635500	24727000	13947000	970800	2500	72170200	201426	582478	95204000	0	31420200	8720650
251.5	5087	101877100	9276100	72765500	36883600	0	35744300	26309700	19027200	39881200	15558700	18270000	300	28961800	0	11142000	52750900	87100	8440500	53252300	56129800	15171	35100	71700	76708800	21011300	23908000	12590600	906000	2300	73114200	199723	571023	95233100	0	30586100	8592810
252.5	5859	100367600	10460400	73609000	34054100	0	35659500	25560000	18875100	38278300	15276100	18691800	400	26805600	0	10475200	50323600	92000	8559900	55977800	60626000	15079	24600	60000	76184300	20411200	23061300	11399200	853200	2100	74266000	197557	557882	95059100	0	29535600	8438470
253.5	6786	99068200	11798400	74508700	31305200	0	35648600	24848800	18739100	36585900	14886000	19172700	400	24814200	0	9850800	48038300	98100	8702000	58879900	65256700	14857	17400	50200	75749500	19836700	22194400	10369100	810800	1900	75599400	194916	543334	94671100	0	28284900	8258620
254.5	7901	97957800	13300600	75459300	28668300	0	35710600	24173800	18622200	34824000	14393500	19713600	400	22980700	0	9268300	45900800	105300	8865700	61948400	69972400	14503	12300	42100	75411900	19289300	21314900	9495200	777500	1700	77083200	191796	527681	94058900	0	26858600	8054880
255.5	9239	97015500	14976100	76454200	26169000	0	35843900	23532400	18528000	33011900	13807500	20315400	500	21297100	0	8726900	43915600	114000	9049500	65169200	74719100	14019	8700	35400	75179100	18770200	20430200	8771700	752100	1600	78680500	188199	511235	93213400	0	25287700	7829430
256.5	10846	96220400	16831700	77485500	23826400	0	36046000	22921500	18460000	31168200	13140300	20978700	600	19755100	0	8225400	42085700	124400	9252200	68523700	79439500	13414	6200	29800	75059000	18280100	19547100	8192100	733900	1400	80348200	184132	494306	92127300	0	23607700	7584830
257.5	12773	95552400	18871200	78543800	21653400	0	36313900	22337900	18422000	29310100	12406800	21703800	700	18346200	0	7762100	40412400	136700	9472200	71988100	84075500	12700	4400	25100	75059000	17819900	18672200	7750200	722100	1300	82036600	179610	477196	90795600	0	21856200	7323990
258.5	15082	94992000	21094800	79618100	19657200	0	36643600	21778000	18418200	27453800	11624100	22490700	800	17061600	0	7335500	38896000	151200	9707800	75534000	88570100	11891	3200	21200	75186500	17390000	17811500	7440100	716100	1100	83689500	174655	460186	89216200	0	20070800	7049970
259.5	17845	94520300	23498500	80695700	17839700	0	37030500	21238100	18452800	25613900	10810000	23339000	900	15892900	0	6943700	37534900	168300	9957100	79127700	92869100	11008	2300	18000	75448300	16990600	16970300	7256600	715600	1000	85244500	169295	443532	87390200	0	18287100	6765960
260.5	21143	94119800	26073200	81762300	16198900	0	37469100	20714500	18530200	23803900	9982800	24247300	1100	14831700	0	6585100	36326800	188500	10217900	82730500	96923100	10071	1700	15200	75850900	16621700	16153200	7195800	720000	900	86633500	163565	427460	85322200	0	16537200	6475140
261.5	25071	93773600	28804400	82802000	14729000	0	37952900	20203500	18655100	22035400	9160200	25214000	1300	13870000	0	6258000	35268200	212400	10487800	86299400	100688200	9103	1200	12900	76400000	16283300	15364400	7255100	729000	800	87784300	157503	412160	83021300	0	14848900	6180610
262.5	29738	93466200	31672000	83797400	13421900	0	38474800	19701500	18832200	20318800	8358300	26236400	1700	13000300	0	5960800	34354600	240500	10764200	89787500	104127300	8127	900	10900	77100300	15975100	14607100	7433800	742300	700	88622900	151156	397790	80500500	0	13244300	5885300
263.5	35264	93183000	34650000	84729900	12267900	0	39026600	19205100	19066000	18662800	7591700	27311100	2100	12215400	0	5692300	33580800	273500	11044000	93144800	107209300	7164	700	9300	77955700	15696700	13884200	7732800	759700	600	89075300	144570	384473	77777400	0	11740500	5591950
264.5	41783	92910800	37706800	85580200	11256100	0	39599400	18711300	19361000	17074600	6872400	28433600	2600	11508600	0	5451600	32941200	312500	11323900	96320000	109909200	6234	500	7900	78968800	15447500	13197600	8155500	780600	600	89071700	137798	372297	74873800	0	10348900	5303080
265.5	49444	92637200	40805900	86328400	10375000	0	40183500	18217200	19721300	15560300	6210000	29598900	3300	10873700	0	5238300	32429500	358300	11600300	99261200	112206400	5354	400	6700	80141000	15226700	12549100	8707300	804800	500	88549600	130891	361323	71815600	0	9076200	5020910
266.5	58404	92351400	43906100	86954800	9613400	0	40768500	17720600	20150400	14124200	5611700	30801000	4300	10305000	0	5052500	32039000	412300	11869400	101917800	114083600	4537	300	5700	81472100	15033700	11939400	9396300	831800	400	87458000	123903	351585	68632600	0	7924600	4747410
267.5	68834	92043600	46963200	87440400	8960200	0	41343400	17219800	20651200	12769800	5081900	32033600	5600	9797200	0	4894900	31762900	475700	12127200	104242200	115525200	3793	200	4800	82960200	14867400	11369200	10232800	861000	400	85761400	116889	343093	65357600	0	6892800	4484270
268.5	80908	91705000	49930500	87767300	8405100	0	41896900	16713400	21225700	11498900	4623100	33290600	7300	9345600	0	4766600	31593900	550200	12369400	106191800	116515900	3127	200	4100	84601700	14726900	10838600	11229600	891700	300	83443600	109898	335839	62025900	0	5976600	4232910
269.5	94805	91328100	52761100	87919900	7938500	0	42417200	16200800	21874400	10312800	4235700	34567000	9600	8945800	0	4669500	31524500	637600	12591600	107730200	117039700	2543	100	3400	86391200	14611000	10347500	12401900	923100	300	80510400	102981	329799	58674400	0	5169600	3994510
270.5	110700	90906600	55408700	87885100	7551600	0	42892800	15682000	22596700	9211200	3918500	35860000	12700	8594100	0	4605500	31547100	739900	12789600	108829300	117079300	2039	100	2900	88321000	14518600	9895300	13767200	954400	300	76991200	96183	324940	55340800	0	4464100	3770020
271.5	128761	90435100	57829700	87653000	7236500	0	43312100	15157500	23390400	8193400	3669100	37171200	16900	8286800	0	4576900	31653800	859700	12958900	109470200	116616800	1612	100	2400	90381300	14448300	9481300	15344600	984300	200	72940000	89547	321217	52062600	0	3851400	3560210
272.5	149138	89909300	59984700	87217500	6986400	0	43664100	14628200	24251200	7257700	3484300	38508600	22600	8021000	0	4585700	31836100	999400	13095300	109644500	115634600	1256	0	2000	92560400	14398600	9104800	17155000	1011700	200	68433600	83109	318584	48876000	0	3322600	3365670
273.5	171958	89326000	61839300	86576600	6795000	0	43938300	14095700	25173300	6401700	3360400	39889900	30400	7794100	0	4633300	32085500	1162000	13195100	109354500	114117700	964	0	1700	94844000	14368000	8764800	19219700	1035400	200	63568900	76902	316987	45815200	0	2868700	3186880
274.5	197313	88682900	63366000	85732600	6657000	0	44125500	13562000	26148400	5622500	3293300	41345800	40900	7603600	0	4720500	32393000	1350900	13254600	108613600	112055400	730	0	1400	97215800	14354800	8460300	21560100	1053900	100	58457800	70954	316374	42911400	0	2481100	3024180
275.5	225251	87978600	64544700	84692300	6568000	0	44217400	13029400	27166800	4916800	3278900	42922700	55300	7447500	0	4846700	32749000	1569500	13270900	107445900	109445100	545	0	1200	99657400	14357300	8190300	24196100	1065800	100	53221800	65285	316692	40192000	0	2151900	2877870
276.5	255768	87212400	65363200	83466700	6523800	0	44207300	12500500	28216300	4280800	3313200	44685800	74700	7324300	0	5010200	33143600	1821800	13241300	105884800	106294100	400	0	1000	102148300	14373400	7953900	27144900	1070000	0	47984600	59913	317890	37680400	0	1873500	2748180
277.5	288798	86384800	65817500	82070700	6521300	0	44090200	11978000	29283400	3710400	3392300	46719000	100900	7232500	0	5207900	33566400	2111900	13164200	103972300	102622800	290	0	800	104666400	14401100	7750100	30418900	1065300	0	42865400	54849	319917	35395000	0	1639500	2635290
278.5	324202	85496600	65911500	80522800	6557400	0	43862800	11464800	30352800	3201600	3512400	49122500	136400	7171000	0	5435100	34006200	2444100	13038400	101756800	98466000	207	0	700	107187700	14438100	7578200	34024100	1050700	0	37972000	50099	322726	33349500	0	1443900	2539370
279.5	361767	84549500	65656600	78844300	6629800	0	43524000	10963800	31408200	2749900	3670200	52006400	184100	7139000	0	5686000	34451600	2823000	12863800	99291300	93873500	146	0	500	109687400	14482000	7437300	37957300	1025900	0	33395300	45665	326272	31552800	0	1281700	2460560
280.5	401196	83545900	65071100	77058300	6736200	0	43074700	10477500	32432500	2350900	3862200	55479200	247900	7136000	0	5954100	34890700	3253200	12640900	96630900	88910200	101	0	400	112139300	14530100	7327100	42203800	990600	0	29204900	41546	330513	30008600	0	1148600	2398990
281.5	442108	82488600	64178800	75189300	6874800	0	42517600	10008800	33408300	2000300	4084800	59631400	333000	7161600	0	6232300	35311300	3739300	12371200	93831200	83653600	69	0	400	114517100	14579800	7247000	46735200	945200	0	25446900	37735	335408	28716200	0	1041100	2354730
282.5	484040	81380800	63008200	73262300	7043800	0	41857700	9559700	34318300	1693900	4334700	64516400	445800	7215700	0	6513100	35701000	4285700	12056900	90945500	78191900	46	0	300	116794400	14628100	7196900	51506900	890400	0	22143700	34226	340919	27670700	0	956400	2327770
283.5	526452	80226400	61591200	71301600	7241600	0	41101800	9132300	35146000	1427500	4607900	70129700	594500	7298600	0	6789800	36047500	4896700	11701200	88023100	72619700	31	0	200	118945000	14672000	7176600	56456500	827500	0	19295400	31006	347011	26863500	0	892200	2318010
284.5	568734	79029300	59962000	69330400	7466700	0	40258200	8728400	35876000	1197000	4900500	76391700	788900	7410500	0	7055900	36338800	5575900	11308000	85108000	67033800	20	0	200	120944000	14708100	7186400	61502700	758100	0	16883000	28062	353648	26282700	0	846900	2325210
285.5	610216	77794100	58155500	67370000	7717500	0	39337000	8349000	36494600	998800	5207900	83137000	1041400	7552100	0	7306100	36563200	6326600	10881600	82236900	61528800	13	0	100	122767600	14733300	7226600	66545600	684300	0	14872300	25381	360798	25913600	0	819700	2348890
286.5	650188	76525300	56206800	65439200	7992300	0	38349300	7995300	36990300	829200	5525000	90114400	1366600	7724200	0	7536000	36710000	7150900	10427100	79439400	56192700	8	0	100	124394100	14744100	7297800	71467600	608000	0	13218700	22947	368429	25739700	0	810200	2388350
287.5	687915	75227800	54149900	63554200	8289300	0	37307200	7667700	37353700	684800	5846300	96999700	1781800	7927700	0	7742500	36769700	8050300	9949900	76736600	51103300	5	0	0	125804200	14737100	7400700	76137000	531600	0	11872200	20745	376508	25742800	0	818700	2442540
288.5	722656	73906600	52017100	61727900	8606800	0	36223300	7366300	37578200	562700	6165600	103420100	2307100	8164000	0	7923400	36734100	9024600	9455700	74141900	46324900	3	100	0	126981300	14709000	7536400	80411900	457000	0	10780900	18757	385003	25903400	0	846000	2510060
289.5	753690	72566900	49838200	59970400	8942600	0	35110500	7091100	37660000	459900	6476400	108989800	2964800	8434400	0	8077900	36596800	10072700	8950200	71661100	41906800	2	100	0	127912100	14656500	7706000	84146700	386100	0	9895100	16967	393883	26201800	0	893700	2589080
290.5	780339	71213900	47640200	58288600	9294600	0	33981800	6841400	37598100	373900	6771600	113348600	3779800	8740500	0	8206000	36353600	11191500	8439300	69293000	37882300	1	200	0	128586500	14576500	7911200	87199100	320400	0	9169800	15360	403115	26617600	0	963900	2677360
291.5	801985	69852900	45447000	56686300	9660100	0	32849700	6616600	37394200	302300	7043900	116200800	4778400	9084100	0	8308300	36002600	12376400	7928700	67031000	34269100	0	200	0	128998200	14466200	8153400	89439100	261100	0	8566000	13921	412667	27131000	0	1059600	2772220
292.5	818101	68489300	43279200	55165000	10036600	0	31726200	6415700	37052500	243100	7286200	117345400	5987800	9467200	0	8386300	35544200	13620700	7423600	64863600	31070300	0	200	0	129144500	14323000	8434600	90756700	208900	0	8051600	12634	422504	27722200	0	1184300	2870560
293.5	828261	67128400	41154200	53723700	10421200	0	30622200	6237500	36579900	194400	7491300	116694900	7434400	9891800	0	8441600	34981800	14916100	6929300	62776300	28276500	0	300	0	129026600	14145000	8756900	91070500	164000	0	7601500	11485	432590	28372100	0	1342600	2969000
294.5	832164	65775800	39086200	52359600	10810900	0	29548000	6080600	35985000	154600	7652700	114280100	9142300	10360300	0	8476200	34321500	16252000	6450300	60752200	25868100	0	400	0	128649200	13930600	9122600	90334400	126200	0	7196800	10463	442890	29062700	0	1539600	3063880
295.5	829644	64436900	37086500	51068200	11202600	0	28512400	5943700	35278500	122300	7764500	110240500	11131500	10875100	0	8492200	33571700	17616300	5990600	58773900	23817800	0	500	0	128020800	13678900	9534300	88542600	95300	0	6824400	9553	453366	29776600	0	1781400	3151470
296.5	820676	63117500	35163600	49844000	11592900	0	27523100	5825200	34472100	96200	7822100	104803300	13415300	11438700	0	8491800	32743700	18994800	5553800	56824300	22093300	0	700	0	127152900	13389500	9994900	85731000	70600	0	6475200	8745	463977	30497500	0	2074500	3228130
297.5	805385	61823400	33323500	48680800	11978600	0	26586500	5723700	33578600	75200	7822000	98256000	15998000	12053600	0	8476800	31851000	20372000	5143000	54887300	20659400	0	1000	0	126060100	13063000	10507900	81977500	51200	0	6144000	8030	474682	31210300	0	2426300	3290410
298.5	784037	60560300	31570000	47571700	12356600	0	25707500	5637500	32611400	58500	7762200	90916000	18872800	12722400	0	8449200	30908800	21730900	4760500	52949000	19480200	0	1300	0	124759500	12700600	11077700	77397000	36400	0	5827900	7396	485437	31901000	0	2844700	3335330
299.5	757038	59334500	29905100	46509900	12723500	0	24890100	5565200	31584100	45200	7642300	83101800	22019300	13447900	0	8410700	29933800	23053600	4408200	50998100	18520700	0	1800	0	123270500	12304200	11710500	72135500	25400	0	5525600	6837	496199	32557000	0	3337600	3360470
300.5	724918	58152500	28329100	45488700	13076500	0	24136700	5505300	30510200	34700	7463900	75109400	25402000	14232500	0	8362800	28943600	24321600	4087500	49026100	17747800	0	2500	0	121614200	11876600	12415500	66360700	17400	0	5237100	6344	506918	33166700	0	3913100	3364160
301.5	688318	57020900	26841200	44501500	13412800	0	23448800	5456400	29402700	26500	7229900	67195700	28969300	15078800	0	8306500	27955700	25516300	3799200	47027700	17131400	1	3500	0	119813100	11421100	13206900	60252400	11600	0	4962700	5910	517548	33719900	0	4578700	3345540
302.5	647963	55946900	25439100	43542500	13730000	0	22826600	5417100	28273800	20200	6945100	59568400	32653800	15988900	0	8243100	26987300	26619400	3543800	45000500	16644500	2	4900	0	117890300	10941800	14106500	53991100	7600	0	4703300	5529	528037	34207700	0	5341200	3304670
303.5	604648	54938300	24120100	42606300	14026000	0	22269800	5386100	27135200	15200	6615500	52382500	36373000	16964800	0	8173300	26053800	27613300	3321400	42945400	16263100	5	6900	0	115869300	10443300	15147100	47748500	4900	0	4459400	5197	538335	34622300	0	6205800	3242460
304.5	559203	54003300	22880700	41688200	14299300	0	21776800	5362300	25997300	11400	6248100	45743000	40032400	18008300	0	8097500	25168400	28481800	3131900	40865600	15966900	11	9800	0	113773900	9930600	16375600	41678700	3100	0	4231600	4907	548387	34957500	0	7176100	3160650
305.5	512472	53150600	21716700	40784300	14548800	0	21345800	5344500	24869300	8500	5851100	39709700	43528100	19120400	0	8016100	24341500	29210300	2974800	38767000	15738000	23	13900	0	111627000	9408800	17854300	35911500	1900	0	4020400	4656	558142	35208000	0	8252800	3061720
306.5	465284	52389900	20623900	39891100	14773900	0	20974100	5331800	23759600	6300	5432700	34305100	46752300	20301800	0	7929100	23579100	29786400	2849500	36657200	15561400	47	19700	0	109450900	8883500	19659500	30548400	1200	0	3826000	4441	567545	35369900	0	9434100	2948690
307.5	418432	51731500	19597900	39006300	14974600	0	20658600	5323200	22675000	4700	5001600	29522600	49598200	21552100	0	7836400	22882900	30200300	2755300	34545500	15424300	93	28000	0	107267100	8359800	21873600	25661000	700	0	3648500	4257	576544	35440700	0	10714500	2824990
308.5	372644	51186300	18633900	38127900	15151400	0	20396000	5317800	21621300	3400	4566000	25334600	51966100	22870400	0	7737400	22249500	30444900	2691400	32441900	15315400	178	39800	0	105095400	7843000	24569700	21291500	400	0	3487600	4103	585087	35418700	0	12085200	2694240
309.5	328570	50766100	17727500	37254500	15305400	0	20182800	5314900	20603300	2500	4133600	21699800	53769000	24254600	0	7631400	21670300	30516100	2656900	30357500	15225300	332	56400	0	102954100	7338000	27789400	17455400	200	0	3343100	3976	593123	35303700	0	13533400	2560080
310.5	286762	50483200	16874100	36385600	15438300	0	20015000	5313700	19624500	1800	3711600	18568600	54938400	25701500	0	7517400	21131300	30412800	2651100	28303100	15145500	600	79700	0	100860200	6848900	31515400	14145400	100	0	3214600	3873	600607	35096200	0	15043100	2425990
311.5	247667	50350700	16069300	35520900	15552100	0	19889000	5313800	18687500	1300	3305800	15888300	55428100	27206500	0	7394100	20614100	30137300	2673100	26289700	15068400	1053	112200	0	98828400	6379800	35647200	11336300	0	0	3101900	3795	607495	34798200	0	16595000	2295170
312.5	211620	50381600	15308900	34660600	15649200	0	19800800	5314400	17794100	900	2921200	13606000	55217700	28763600	0	7260100	20096500	29694700	2722300	24327700	14987400	1793	157200	0	96872100	5933800	39987700	8989600	0	0	3004300	3738	613749	34412200	0	18167700	2170390
313.5	178843	50589100	14588900	33805400	15732600	0	19746600	5315100	16945300	700	2561600	11671100	54313500	30365000	0	7113600	19554200	29093100	2797900	22426500	14896300	2961	219100	0	95002500	5513400	44250700	7058800	0	0	2921500	3703	619338	33941900	0	19738200	2053980
314.5	149451	50986000	13905400	32956000	15805300	0	19722700	5315600	16141300	500	2229500	10036800	52749000	32001400	0	6953000	18962400	28343100	2899400	20594800	14789700	4745	303200	0	93229200	5120400	48092100	5493200	0	0	2853100	3688	624239	33391500	0	21283700	1947720
315.5	123457	51584100	13254900	32113800	15870500	0	19725500	5315400	15381900	300	1926600	8660500	50581700	33661700	0	6776300	18298000	27457600	3026300	18840000	14662600	7373	416600	0	91559800	4756000	51163900	4241800	0	0	2798800	3693	628436	32766100	0	22782600	1852910
316.5	100787	52393600	12634100	31279800	15931700	0	19751600	5314200	14666300	200	1653300	7504800	47890500	35332800	0	6581800	17542000	26451600	3178100	17168300	14510500	11112	567700	0	90000500	4420800	53177300	3255400	0	0	2758200	3717	631924	32071300	0	24216000	1770340
317.5	81289	53422500	12040000	30455700	15992100	0	19797800	5311900	13993200	200	1409500	6536500	44770000	37000000	0	6367900	16681300	25341300	3354600	15584500	14329700	16240	766700	0	88555700	4114600	53960000	2489000	0	0	2731100	3761	634710	31313200	0	25569500	1700400
318.5	64757	54675200	11469800	29642900	16055000	0	19861000	5308100	13361200	100	1194100	5727300	41325400	38646700	0	6133400	15710800	24144100	3555500	14092300	14116900	23020	1025400	0	87228500	3836800	53489600	1902700	0	0	2717400	3825	636809	30498400	0	26834200	1643070
319.5	50937	56152500	10921000	28842900	16123300	0	19938500	5302700	12768600	0	1005800	5052700	37666300	40255000	0	5877400	14634200	22877800	3780600	12693800	13869700	31645	1357300	0	86020300	3586500	51894300	1462200	0	0	2717100	3909	638252	29633500	0	28008200	1598040
320.5	39550	57849600	10391400	28057200	16199700	0	20027700	5295600	12213500	0	842500	4492100	33901100	41805300	0	5599800	13464400	21560400	4029800	11390100	13586300	42191	1777100	0	84931700	3362200	49419400	1138900	0	0	2730300	4014	639080	28725800	0	29097200	1564760
321.5	30305	59755900	9879200	27287400	16286700	0	20126400	5286700	11693800	0	702200	4028100	30131400	43277200	0	5301200	12222700	20209700	4303000	10181100	13265900	54560	2300000	0	83961700	3162300	46372100	909700	0	0	2757200	4139	639346	27782100	0	30115000	1542520
322.5	22908	61853900	9382500	26534900	16386200	0	20232400	5276000	11207500	0	582700	3645900	26448000	44649700	0	4983000	10937200	18842700	4600300	9065700	12908300	68434	2940800	0	83108700	2985000	43060200	756400	0	0	2798100	4287	639111	26809600	0	31083300	1530460
323.5	17079	64118100	8900200	25800900	16499600	0	20344100	5263500	10752300	0	481600	3333600	22927900	45901600	0	4647500	9640400	17475400	4921600	8041700	12514400	83263	3713300	0	82369900	2828400	39740700	665300	0	0	2853300	4459	638449	25815400	0	32031300	1527680
324.5	12555	66515200	8431000	25086700	16627900	0	20460000	5249300	10326200	0	396700	3081100	19631900	47012100	0	4297900	8366300	16122600	5266900	7106200	12085800	98274	4628000	0	81742000	2690600	36590400	626900	0	0	2923600	4654	637436	24806300	0	32994500	1533240
325.5	9097	69003700	7974200	24393300	16771600	0	20579000	5233300	9927100	0	326000	2880300	16604300	47961000	0	3938000	7147300	14797500	5636300	6255900	11625200	112526	5691700	0	81220900	2569800	33699400	634900	0	0	3009500	4875	636156	23789000	0	34012700	1546220
326.5	6496	71533800	7529100	23721900	16930500	0	20700100	5215600	9552900	0	267400	2724500	13873200	48730100	0	3572700	6011900	13511800	6029600	5486600	11135600	125002	6905500	0	80801800	2464000	31084500	685900	0	0	3111900	5123	634688	22769900	0	35128600	1565690
327.5	4570	74049000	7095500	23073200	17104200	0	20822700	5196400	9201600	0	219300	2608600	11451600	49303000	0	3207100	4982000	12275200	6446900	4793900	10621100	134725	8264100	0	80479700	2371700	28712700	779400	0	0	3231800	5400	633109	21755100	0	36384400	1590780
328.5	3166	76486400	6673100	22447900	17291400	0	20946600	5175900	8871400	0	180000	2528400	9339800	49666000	0	2846600	4071900	11096000	6888200	4173100	10086200	140883	9756200	0	80249000	2291300	26526900	916900	0	0	3370200	5707	631488	20750200	0	37819300	1620640
329.5	2160	78779200	6262000	21846600	17490600	0	21071900	5154100	8560400	0	148100	2481000	7527100	49808700	0	2496700	3288300	9980300	7353200	3619100	9535800	142943	11365400	0	80103800	2221300	24467500	1102100	0	0	3528400	6045	629878	19760700	0	39466400	1654470
330.5	1451	80858600	5862500	21269800	17699900	0	21198700	5131200	8266800	0	122500	2464200	5994900	49724100	0	2162500	2630300	8932800	7841800	3127100	8975200	140721	13073500	0	80038300	2160600	22485900	1340400	0	0	3707700	6417	628315	18791600	0	41349400	1691520
331.5	959	82656600	5475000	20717900	17916900	0	21327800	5107400	7989000	0	102200	2476700	4719100	49409300	0	1848500	2090800	7956500	8353800	2692100	8409500	134414	14865400	0	80046000	2108100	20551200	1639100	0	0	3909600	6824	626812	17847300	0	43479600	1731080
332.5	624	84108300	5100000	20191200	18138900	0	21460200	5083000	7725600	0	86300	2517900	3672000	48865400	0	1558500	1658600	7053100	8888700	2309100	7844200	124569	16735900	0	80120600	2062800	18650300	2006700	0	0	4135700	7268	625355	16932100	0	45853000	1772450
333.5	399	85155300	4738100	19689700	18363100	0	21596900	5058100	7474900	0	74100	2588000	2824700	48097800	0	1295400	1319200	6222700	9446300	1973400	7284500	112003	18698500	0	80255800	2023900	16785100	2453100	0	0	4387700	7749	623901	16049800	0	48448100	1814970
334.5	251	85748400	4389900	19213700	18586400	0	21739700	5032900	7235700	0	65100	2687600	2148400	47115800	0	1060800	1057600	5464500	10025900	1680300	6735000	97696	20793000	0	80445100	1990700	14967600	2989300	0	0	4667500	8270	622373	15204000	0	51224800	1858020
335.5	156	85849400	4056300	18763100	18805800	0	21890300	5007600	7006800	0	58800	2817900	1615800	45932800	0	855500	858900	4776600	10627000	1425700	6200200	82665	23092000	0	80682100	1962800	13215600	3627000	0	0	4977000	8831	620664	14397800	0	54123400	1900980
336.5	95	85433800	3737800	18338000	19018000	0	22050900	4982600	6786900	0	55000	2981000	1201900	44565300	0	679200	709400	4156300	11248800	1205200	5684100	67844	25700800	0	80960500	1939700	11548500	4378200	0	0	5318000	9432	618637	13634300	100	57065400	1943250
337.5	57	84491700	3435200	17938300	19220000	0	22223800	4957900	6574900	0	53500	3179000	884300	43033100	0	530600	597500	3600300	11890500	1015200	5189800	54001	28750700	0	81274100	1921000	9984600	5255000	0	0	5692600	10075	616127	12916100	200	59956100	1984240
338.5	33	83028100	3149100	17563900	19408800	0	22411700	4933800	6370000	0	54000	3414700	643700	41358300	0	407700	513500	3104900	12551200	852100	4720200	41679	32379200	0	81616900	1906300	8538800	6268800	0	0	6102800	10759	612946	12246000	300	62687400	2023390
339.5	19	81063300	2880000	17214800	19581600	0	22617500	4910600	6171100	0	56700	3691400	463600	39564700	0	308000	450100	2666000	13229600	712700	4277100	31188	36700900	0	81982800	1895600	7222000	7429800	0	0	6550400	11483	608891	11626400	400	65143200	2060140
340.5	11	78631000	2628200	16891000	19735800	0	22844300	4888500	5977400	0	61500	4012200	330400	37677200	0	228700	401500	2279300	13924700	593900	3862200	22623	41768100	0	82366200	1888600	6040200	8746400	0	0	7037200	12247	603749	11060000	600	67204900	2093940
341.5	6	75777200	2394200	16592300	19869200	0	23095200	4867600	5788300	0	68700	4380900	233000	35721200	0	166900	363600	1940400	14635000	493200	3476200	15904	47530400	0	82761600	1885200	4995200	10224300	0	0	7565100	13047	597313	10549200	800	68758800	2124280
342.5	3	72557900	2177900	16319000	19979700	0	23373600	4848200	5602900	0	78400	4800700	162700	33721700	0	119700	333500	1644900	15359200	408200	3119400	10833	53801500	0	83163700	1885400	4084300	11866000	0	0	8135300	13883	589383	10096800	1200	69702700	2150650
343.5	2	69036100	1979400	16071000	20065800	0	23682600	4830400	5420800	0	91000	5274900	112500	31702700	0	84300	309200	1388700	16095500	336600	2791700	7147	60245200	0	83567400	1889000	3301800	13669800	0	0	8749300	14750	579783	9705600	1700	69953800	2172580
344.5	0	65279500	1798600	15848700	20126200	0	24025700	4814500	5241400	0	106800	5806000	77000	29686800	0	58400	289300	1167600	16842300	276600	2492300	4567	66390000	0	83968200	1896100	2638900	15629400	0	0	9407800	15644	568368	9378600	2400	69454100	2189640
345.5	0	61357000	1635100	15652400	20160000	0	24405800	4800700	5064300	0	126500	6395400	52200	27694900	0	39700	272800	977800	17597600	226500	2220300	2825	71676300	0	84361400	1906600	2085200	17733600	0	0	10111400	16560	555034	9119400	3400	68176100	2201410
346.5	0	57336800	1488500	15482600	20167000	0	24825900	4789100	4889000	0	150600	7043400	35100	25745400	0	26500	259200	815600	18359600	184800	1974400	1692	75531900	0	84742900	1920700	1629000	19965400	0	0	10860100	17492	539722	8931400	4700	66125300	2207560
347.5	0	53283400	1358200	15339900	20146900	0	25288100	4779800	4715300	0	179800	7748100	23300	23854300	0	17400	248000	677600	19126100	150300	1753300	980	77463200	0	85108900	1938300	1258300	22302500	0	0	11653500	18434	522430	8818700	6500	63341100	2207760
348.5	0	49256200	1243500	15225200	20100200	0	25794500	4773100	4542900	0	215200	8505300	15400	22035100	0	11200	238900	560900	19894800	121800	1555200	549	77143000	0	85455900	1959500	961000	24717200	0	0	12490500	19378	503207	8785500	8800	59895400	2201760
349.5	0	45307600	1143700	15139600	20027700	100	26346200	4769100	4371600	0	257500	9307900	10100	20298500	0	7100	231600	462400	20663400	98400	1378600	298	74473700	0	85780600	1984500	725700	27176700	0	0	13369500	20316	482162	8836300	11900	55887800	2189400
350.5	0	41482500	1057800	15084400	19930400	200	26943300	4767900	4201300	0	308100	10145300	6500	18652700	0	4500	226100	379900	21429600	79200	1221600	156	69611200	0	86080100	2013200	542000	29644200	0	0	14288000	21239	459457	8975900	16000	51440400	2170530
351.5	0	37817300	985100	15061300	19809800	200	27585100	4769600	4032000	0	368200	11003300	4200	17103300	0	2800	222200	310900	22190800	63500	1082600	79	62942200	0	86351900	2045800	400300	32079500	0	0	15243000	22138	435300	9209400	21200	46689500	2145120
352.5	0	34340500	924500	15072300	19667700	300	28269500	4774400	3863600	0	439200	11863600	2700	15653700	0	1700	219900	253500	22944300	50800	959800	39	55021000	0	86593700	2082500	292400	34440400	0	0	16230800	23003	409946	9541500	27900	41777500	2113180
353.5	0	31072600	875200	15119600	19506100	500	28992800	4782300	3696200	0	522800	12704100	1700	14305300	0	1000	219000	205900	23687700	40500	851800	18	46480600	0	86803700	2123300	211300	36683900	0	0	17246800	23825	383679	9977100	36400	36844300	2074820
354.5	0	28026700	836300	15205800	19327500	600	29749900	4793500	3529900	0	620500	13499200	1100	13057600	0	600	219700	166700	24418000	32100	756800	8	37939100	0	86980200	2168500	151000	38768000	0	0	18285800	24594	356809	10520800	47000	32019400	2030220
355.5	0	25209400	806900	15334100	19134200	800	30534100	4808100	3364800	0	734300	14220700	700	11908600	0	400	221900	134500	25132800	25400	673700	4	29919800	0	87122000	2218200	106800	40652600	0	0	19342000	25300	329654	11176700	60300	27415900	1979630
356.5	0	22621900	786300	15507900	18929200	1100	31336300	4826000	3201100	0	866000	14838800	400	10855300	0	200	225600	108200	25829100	20100	600900	2	22800100	0	87228000	2272500	74800	42301600	0	0	20408800	25934	302538	11948000	76600	23125000	1923380
357.5	0	20260600	773700	15731100	18715100	1500	32146100	4847300	3039100	0	1017600	15324000	200	9893300	0	100	231000	86700	26504300	15800	537400	0	16793600	0	87297600	2331800	51800	43683900	0	0	21479100	26488	275770	12837100	96400	19214200	1861860
358.5	0	18118300	768500	16008100	18495000	2000	32950900	4872200	2879000	0	1191100	15648300	200	9017900	0	0	238100	69200	27155700	12400	482000	0	11961400	0	87330400	2396100	35600	44774200	0	0	22545400	26954	249642	13845100	120400	15725900	1795550
359.5	0	16185000	770000	16343700	18271800	2700	33736300	4900500	2721100	0	1388300	15788300	0	8223600	0	0	247100	55100	27780800	9700	433700	0	8244100	0	87326200	2465700	24100	45554600	0	0	23599800	27325	224417	14971700	149000	12679100	1724950
360.5	0	14448700	778000	16743000	18048500	3500	34486200	4932500	2565600	0	1611100	15726200	0	7504900	0	0	258100	43700	28376800	7500	391800	0	5503700	0	87285100	2540900	16200	46014200	0	0	24634200	27596	200326	16214600	182800	10072000	1650650
361.5	0	12896100	791800	17211700	17828100	4600	35183400	4967900	2413000	0	1861000	15452500	0	6855900	0	0	271400	34600	28941500	5800	355400	0	3563700	0	87207400	2621900	10800	46150100	0	0	25640200	27763	177556	17569900	222400	7885300	1573260
362.5	0	11513400	811400	17755700	17613300	6000	35809400	5006900	2263600	0	2139400	14966900	0	6271000	0	0	287200	27200	29472500	4500	323900	0	2242300	0	87093500	2708900	7100	45966700	0	0	26609600	27822	156256	19031300	268300	6087200	1493420
363.5	0	10286300	836500	18381200	17406700	7700	36345400	5049400	2117700	0	2447100	14279400	0	5744500	0	0	305700	21400	29967800	3500	296600	0	1374400	0	86944400	2802100	4700	45475700	100	0	27534300	27773	136531	20590500	320800	4636800	1411820
364.5	0	9201000	866900	19094700	17210800	9900	36772600	5095300	1975600	0	2784600	13409900	0	5271100	0	0	327500	16800	30425200	2700	273100	0	823600	0	86760600	2902000	3000	44695000	100	0	28406400	27615	118444	22236500	380300	3489200	1329130
365.5	0	8244000	902800	19902500	17027700	12500	37072600	5144700	1837700	0	3151600	12387600	0	4845700	0	0	352900	13100	30843200	2100	252900	0	484700	0	86543400	3008700	1900	43648200	200	0	29218300	27350	102019	23956400	447000	2598000	1246050
366.5	0	7402500	944200	20811100	16858900	15800	37228800	5197300	1704200	0	3547400	11249000	0	4463600	0	0	382400	10200	31220200	1600	235500	0	281900	0	86293600	3122500	1200	42363300	200	0	29963200	26982	87244	25735000	521000	1918500	1163250
367.5	0	6664700	991300	21826600	16705600	19900	37226200	5253100	1575600	0	3970300	10035400	0	4120300	0	0	416700	7900	31554900	1200	220700	0	163200	0	86012700	3243700	800	40871400	300	0	30634500	26515	74078	27555100	602100	1409800	1081380
368.5	0	6019300	1044300	22954700	16568700	24700	37052800	5312000	1452000	0	4417900	8790100	0	3811800	0	0	456300	6100	31846500	900	208300	0	94900	0	85701700	3372500	500	39206000	400	0	31226800	25954	62453	29397600	689900	1035700	1001090
369.5	0	5456300	1103400	24200700	16448000	30600	36699700	5373900	1333700	0	4886700	7555300	0	3534400	0	0	502200	4700	32094200	700	197900	0	55900	0	85361900	3509400	300	37401300	500	0	31735100	25308	52279	31242500	784000	765300	922970
370.5	0	4966500	1169200	25568600	16342900	37600	36162300	5438500	1220900	0	5372600	6369000	0	3284800	0	0	555400	3600	32297800	500	189300	0	33600	0	84994600	3654400	200	35491500	600	0	32155400	24583	43456	33068300	883400	573200	847580
371.5	0	4541600	1242100	27061600	16252000	45800	35440000	5505600	1113700	0	5870300	5263300	0	3060100	0	0	616800	2800	32457000	400	182500	0	20700	0	84601200	3808000	100	33509900	800	0	32484400	23788	35869	34853500	987200	438800	775420
372.5	0	4174200	1322600	28681600	16172800	55500	34536800	5575100	1012400	0	6373800	4262000	0	2857500	0	0	687800	2100	32572300	300	177200	0	13100	0	84182700	3970200	0	31487600	1000	0	32720000	22934	29402	36576400	1094000	346500	706950
373.5	0	3857900	1411200	30428500	16102300	66900	33461500	5646700	916900	0	6876400	3380600	0	2674600	0	0	769800	1600	32644100	200	173400	0	8400	0	83740400	4141500	0	29453400	1200	0	32860800	22028	23935	38215900	1202300	284000	642580
374.5	0	3586700	1508600	32300700	16036200	79900	32227300	5720100	827400	0	7370500	2625800	0	2509400	0	0	864500	1200	32673300	200	171100	0	5600	0	83275300	4321900	0	27433100	1600	0	32906200	21082	19352	39752100	1310500	242400	582650
375.5	0	3355700	1615500	34294400	15969500	94900	30851500	5795000	743800	0	7848400	1997000	0	2359900	0	0	973700	900	32661000	100	170100	0	3700	0	82788300	4511600	0	25449300	1900	0	32856600	20105	15541	41166400	1416700	215400	527470
376.5	0	3160500	1732700	36403300	15896300	112000	29355300	5871100	666000	0	8301800	1487200	0	2224500	0	0	1099700	700	32608500	0	170500	0	2500	0	82280300	4710800	0	23521200	2400	0	32713300	19107	12397	42442400	1519100	198400	477290
377.5	0	2997300	1860900	38619000	15810000	131200	27762400	5948100	594100	0	8722400	1085100	0	2101700	0	0	1244900	500	32517500	0	172300	0	1700	0	81751900	4919600	0	21664500	3000	0	32478200	18097	9823	43566200	1615500	188100	432320
378.5	0	2862800	2001100	40930400	15703300	152700	26098900	6025400	527800	0	9102400	776500	0	1990200	0	0	1411800	400	32389600	0	175600	0	1200	0	81203600	5138000	0	19891800	3700	0	32153900	17084	7733	44526300	1704200	182700	392720
379.5	0	2754400	2154000	43323500	15568700	176600	24391700	6102800	467000	0	9434000	546200	0	1888800	0	0	1603400	300	32226600	0	180400	0	800	0	80635800	5366100	0	18212400	4500	0	31743700	16075	6049	45314200	1783200	180500	358640
380.5	0	2669800	2320500	45782100	15398400	202800	22668100	6179800	411600	0	9710400	379300	0	1796600	0	0	1822900	200	32030300	0	186900	0	500	0	80048600	5603600	0	16632900	5500	0	31251500	15080	4701	45924500	1850800	180900	330180
381.5	0	2607300	2501700	48287400	15185000	231300	20954500	6255900	361200	0	9925900	262000	0	1712600	0	0	2073800	200	31802500	0	195200	0	400	0	79442000	5850600	0	15157500	6800	0	30681700	14103	3631	46354700	1905700	183100	307460
382.5	0	2565300	2698500	50818300	14921700	262200	19275600	6330600	315600	0	10075500	182400	0	1636100	0	0	2359700	100	31545100	0	205500	0	300	0	78815700	6106800	0	13788100	8200	0	30039000	13152	2787	46605100	1946500	187000	290550
383.5	0	2542800	2911900	53351400	14602600	295200	17653500	6403500	274700	0	10155900	130500	0	1566300	0	0	2684200	0	31259500	0	218100	0	200	0	78169300	6371900	0	12525000	9900	0	29328600	12231	2126	46679200	1972400	192400	279530
384.5	0	2539100	3142700	55861900	14223400	330200	16107300	6474000	238000	0	10165100	98500	0	1502600	0	0	3051200	0	30947000	0	233200	0	100	0	77502100	6645600	0	11367000	12000	0	28555800	11344	1612	46582700	1982800	199200	274500
385.5	0	2553800	3392000	58323600	13781600	366900	14652500	6541600	205400	0	10102900	80600	0	1444500	0	0	3464300	0	30608800	0	251400	0	0	0	76813500	6927300	0	10311800	14300	0	27726500	10494	1215	46323700	1977500	207400	275540
386.5	0	2586900	3660500	60709400	13276700	405000	13301100	6605700	176500	0	9970300	72300	0	1391500	0	0	3927000	0	30245600	0	273000	0	0	0	76102300	7216600	0	9356400	17100	0	26846200	9685	910	45912300	1956800	217000	282740
387.5	0	2638500	3949200	62991900	12710800	444200	12060900	6665800	151000	0	9770200	70700	0	1343000	0	0	4442000	0	29857700	0	298600	0	0	0	75367500	7512600	0	8497300	20400	0	25921100	8918	678	45360200	1921200	228300	296200
388.5	0	2709100	4258700	65144000	12088300	484000	10936300	6721300	128600	0	9506600	73800	0	1298800	0	0	5011600	0	29445100	0	328900	0	0	0	74607900	7814800	0	7730900	24100	0	24957000	8194	503	44680500	1871600	241200	316000
389.5	0	2799600	4589700	67139400	11416400	524000	9928200	6771700	109100	0	9185000	80300	0	1258500	0	0	5636900	0	29007400	0	364800	0	0	0	73822000	8122100	0	7053300	28500	0	23960000	7514	370	43887000	1809100	255900	342240
390.5	0	2910900	4942800	68953100	10704400	563700	9034600	6816400	92100	0	8811900	89600	0	1221700	0	0	6317900	0	28543700	0	407100	0	0	0	73008400	8433500	0	6461100	33500	0	22936100	6877	271	42994100	1735200	272600	374960
391.5	0	3044500	5318100	70562200	9963400	602400	8250700	6855000	77400	0	8394700	101200	0	1188200	0	0	7052800	0	28052900	0	457200	0	0	0	72165600	8748000	0	5951000	39100	0	21891100	6283	198	42016500	1651500	291500	414170
392.5	0	3202000	5716000	71946000	9206200	639700	7570100	6886900	64800	0	7941400	115100	0	1157600	0	0	7837700	0	27533500	0	516500	0	0	0	71292100	9064400	0	5520100	45600	0	20830900	5732	143	40968800	1559900	312700	459850
393.5	0	3385300	6136200	73087100	8446300	675000	6984800	6911700	54000	0	7460300	131300	0	1129900	0	0	8666600	0	26983900	0	586600	0	0	0	70386200	9381300	0	5166000	52800	0	19761100	5221	104	39865200	1462100	336600	511870
394.5	0	3596700	6578700	73971000	7697200	707800	6486000	6928900	44900	0	6959800	150000	0	1104600	0	0	9530800	0	26402200	0	669600	0	0	0	69446500	9697300	0	4886600	61000	0	18687400	4750	74	38719600	1360000	363300	570010
395.5	0	3838700	7042700	74587100	6972100	737400	6064200	6938100	37100	0	6448200	171500	0	1081800	0	0	10419000	0	25786800	0	768000	0	0	0	68471600	10010900	0	4680400	70100	0	17615200	4316	53	37544900	1255500	393100	633930
396.5	0	4114000	7527400	74928400	6282700	763500	5710300	6939000	30500	0	5933300	196000	0	1061100	0	0	11316900	0	25136100	0	884500	0	0	0	67460100	10320500	0	4546000	80300	0	16549500	3918	38	36353300	1150400	426200	703150
397.5	0	4425700	8031600	74991800	5639000	785500	5415000	6931200	25000	0	5422600	223900	0	1042400	0	0	12207400	0	24448700	0	1022600	0	0	0	66410800	10624400	0	4482300	91500	0	15495400	3553	27	35156000	1046100	463100	777030
398.5	0	4777000	8554000	74778300	5048600	803100	5170000	6914600	20400	0	4922600	255700	0	1025600	0	0	13071100	0	23723600	0	1186300	0	0	0	65322900	10921000	0	4488100	103800	0	14457700	3221	19	33963200	944200	504100	854750
399.5	0	5171500	9092600	74292600	4516900	816000	4967600	6888900	16600	0	4439000	291700	0	1010500	0	0	13886400	0	22960700	0	1380300	0	0	0	64195500	11208400	0	4562300	117200	0	13440700	2917	13	32783900	845900	549300	935310
400.5	0	5612600	9645200	73542800	4046500	824000	4800700	6854000	13400	0	3976600	332400	0	997000	0	0	14630100	0	22160000	0	1609900	0	0	0	63028100	11484900	0	4703300	131900	0	12448600	2642	9	31626400	752300	599200	1017520
401.5	0	6104100	10209300	72540800	3637600	826900	4663500	6809900	10800	0	3539300	378300	0	984900	0	0	15278900	0	21322900	0	1881400	0	0	0	61820400	11748700	0	4908900	147700	0	11485300	2391	6	30497600	664100	654200	1100030
402.5	0	6649500	10782100	71301000	3288500	824800	4550700	6756500	8700	0	3130100	430000	0	974300	0	0	15809700	0	20451000	0	2202000	0	0	0	60572500	11998000	0	5176300	164700	0	10554400	2165	4	29403600	581900	714500	1181350
403.5	0	7252200	11360300	69840800	2995500	817600	4458000	6693900	7000	0	2751000	488100	0	964900	0	0	16201200	0	19547300	0	2579800	0	0	0	59284900	12231000	0	5501600	182900	0	9658900	1959	3	28349600	506200	780500	1259840
404.5	0	7915300	11940300	68179600	2753700	805500	4381900	6622200	5600	0	2403000	553000	0	956600	0	0	16435100	0	18615300	0	3024000	0	0	0	57958300	12446100	0	5880000	202200	0	8801600	1774	2	27339800	437100	852500	1333800
405.5	0	8641300	12518300	66338400	2557500	788900	4319500	6541700	4400	0	2086600	625500	0	949500	0	0	16497200	0	17659600	0	3544800	0	0	0	56593700	12641700	0	6305400	222500	0	7985100	1606	1	26377700	374800	930700	1401510
406.5	0	9432000	13090400	64339700	2400800	767900	4268500	6452700	3500	0	1801600	706100	0	943300	0	0	16378500	0	16685400	0	4153200	0	0	0	55192600	12816200	0	6770600	243800	0	7211100	1455	0	25466200	319000	1015400	1461260
407.5	0	10288200	13652000	62206400	2277800	742900	4227100	6355400	2800	0	1547000	795400	0	938000	0	0	16076200	0	15698600	0	4861300	0	0	0	53756900	12968200	0	7266900	266000	0	6481400	1319	0	24607300	269600	1106800	1511460
408.5	0	11209400	14199000	59961800	2182700	714500	4193900	6250200	2200	0	1321500	894100	0	933500	0	0	15594100	0	14705700	0	5681800	0	0	0	52288700	13096500	0	7784800	289000	0	5796900	1197	0	23802600	226200	1204800	1550660
409.5	0	12193700	14726600	57629300	2110500	683000	4167900	6137700	1700	0	1123600	1002600	0	929800	0	0	14942800	0	13713400	0	6627600	0	0	0	50790700	13200000	0	8313700	312600	0	5158400	1087	0	23053200	188500	1309700	1577650
410.5	0	13237300	15230300	55231400	2056900	649100	4148300	6018200	1300	0	951200	1121600	0	926800	0	0	14139400	0	12728600	0	7711700	0	0	0	49265600	13277700	0	8842200	336700	0	4566200	988	0	22359900	155900	1421200	1591490
411.5	0	14334200	15705600	52789900	2018100	613200	4134400	5892400	1000	0	802300	1251600	0	924400	0	0	13206500	0	11758400	0	8946800	0	0	0	47716800	13328900	0	9358700	361000	0	4020000	899	0	21722900	128100	1539100	1591580
412.5	0	15476400	16147900	50325400	1991300	575900	4125900	5760700	800	0	674800	1392900	0	922500	0	0	12171400	0	10809400	0	10344000	0	0	0	46147600	13353000	0	9851300	385500	0	3519200	819	0	21142400	104500	1663200	1577670
413.5	0	16652900	16553100	47857200	1974100	537700	4122500	5623900	600	0	566400	1545800	0	921100	0	0	11064700	0	9888000	0	11912800	0	0	0	44561800	13349700	0	10308400	409800	0	3063000	747	0	20618100	84600	1792900	1549910
414.5	0	17850500	16917100	45402900	1964700	499100	4123900	5482400	500	0	475200	1710700	0	920200	0	0	9918100	0	9000100	0	13659600	0	0	0	42963500	13318900	0	10719100	433800	0	2649900	682	0	20149800	68100	1927600	1508820
415.5	0	19053100	17236100	42978400	1961800	460600	4130000	5337100	400	0	398900	1887600	0	919600	0	0	8763200	0	8150800	0	15587000	0	0	0	41356600	13260600	0	11073600	457200	0	2278400	624	0	19736900	54400	2066600	1455310
416.5	0	20242300	17506800	40597800	1964500	422600	4140700	5188400	300	0	335800	2076400	0	919300	0	0	7629500	0	7344300	0	17693000	0	0	0	39745600	13175200	0	11363400	479800	0	1946500	571	0	19378900	43100	2208800	1390610
417.5	0	21397300	17726200	38273500	1972100	385500	4155800	5037200	200	0	284100	2277000	0	919200	0	0	6543200	0	6584400	0	19969100	0	0	0	38134700	13063100	0	11581500	501400	0	1652000	524	0	19075000	34000	2353200	1316230
418.5	0	22495400	17891900	36015700	1983900	349600	4175500	4884000	200	0	242200	2488900	0	919300	0	0	5526200	0	5873400	0	22400500	0	0	0	36528400	12925100	0	11723000	521700	0	1392600	482	0	18824600	26600	2498500	1233920
419.5	0	23512600	18001900	33833400	1999700	315300	4199600	4729400	100	0	208500	2711600	0	919600	0	0	4594700	0	5213200	0	24964300	0	0	0	34931100	12762100	0	11784800	540500	0	1165700	444	0	18626800	20700	2643200	1145560
420.5	0	24424600	18055000	31733400	2019100	282700	4228100	4574200	0	0	181900	2944300	0	919900	0	0	3759900	0	4604500	0	27629500	0	0	0	33347200	12575200	0	11766000	557600	0	968800	410	0	18480800	16000	2785900	1053130
421.5	0	25207000	18050300	29721100	2041700	252100	4261100	4418800	0	0	161100	3186000	0	920300	0	0	3027300	0	4047200	0	30356900	0	0	0	31780900	12365600	0	11667500	572800	0	799300	379	0	18385800	12200	2924900	958580
422.5	0	25837100	17987600	27800400	2067500	223500	4298500	4263900	0	0	145300	3435400	0	920600	0	0	2397600	0	3540500	0	33098800	0	0	0	30236400	12134800	0	11492300	586000	0	654400	351	0	18341000	9300	3058400	863800
423.5	0	26293900	17867400	25973900	2096100	197100	4340300	4110100	0	0	133500	3691200	0	921000	0	0	1867500	0	3083100	0	35800600	0	0	0	28717600	11884400	0	11245200	596900	0	531600	325	0	18345300	7100	3184700	770540
424.5	0	26560100	17690600	24242900	2127200	172800	4386600	3957700	0	0	125000	3951500	0	921200	0	0	1430100	0	2672800	0	38401600	0	0	0	27228300	11615900	0	10932200	605400	0	428500	303	0	18398000	5300	3302000	680340
425.5	0	26622500	17459000	22607500	2160600	150600	4437300	3807400	0	0	119200	4214600	0	921200	0	0	1076600	0	2307100	0	40836900	0	0	0	25772000	11331100	0	10560800	611500	0	342500	282	0	18497900	4000	3408600	594510
426.5	0	26472700	17174600	21067100	2195800	130600	4492500	3659500	0	0	115600	4478300	0	921100	0	0	796500	0	1983200	0	43040300	0	0	0	24351900	11031900	0	10139400	615100	0	271500	263	0	18644100	2900	3502800	514110
427.5	0	26108000	16840000	19620200	2232600	112600	4552200	3514500	0	0	113700	4740400	0	920800	0	0	579000	0	1698100	0	44946600	0	0	0	22970800	10720100	0	9676800	616100	0	213400	247	0	18835500	2200	3583000	439930
428.5	0	25531600	16458400	18264500	2270400	96600	4616300	3372600	0	0	113100	4998500	0	920200	0	0	413400	0	1448400	0	46495200	0	0	0	21631500	10397600	0	9182500	614500	0	166300	231	0	19070800	1600	3648000	372460
429.5	0	24752900	16033300	16997400	2308900	82400	4685000	3234200	0	0	113600	5250100	0	919400	0	0	290000	0	1231100	0	47632800	0	0	0	20336200	10066300	0	8665600	610400	0	128400	217	0	19348800	1200	3696400	311970
430.5	0	23786900	15568500	15815600	2347300	69900	4758100	3099600	0	0	114900	5492500	0	918200	0	0	199800	0	1042900	0	48316700	0	0	0	19086800	9728000	0	8135200	603800	0	98300	205	0	19668100	800	3727400	258490
431.5	0	22653900	15068300	14715600	2385300	59000	4835800	2969000	0	0	116700	5723000	0	916700	0	0	135100	0	880700	0	48517300	0	0	0	17884900	9384700	0	7599800	594800	0	74500	193	0	20027100	600	3740300	211850
432.5	0	21378500	14536900	13693800	2422000	49500	4917900	2842600	0	0	118900	5939200	0	914900	0	0	89700	0	741500	0	48220000	0	0	0	16731700	9038000	0	7067500	583500	0	56000	183	0	20424100	400	3734700	171720
433.5	0	19989000	13978900	12746100	2456700	41300	5004500	2720500	0	0	121400	6138400	0	912700	0	0	58500	0	622600	0	47426700	0	0	0	15628100	8689800	0	6545200	570100	0	41800	173	0	20857300	300	3710500	137650
434.5	0	18515600	13399000	11868600	2488800	34300	5095600	2602900	0	0	123900	6318100	0	910000	0	0	37400	0	521400	0	46155600	0	0	0	14574800	8341500	0	6039300	554700	0	30900	165	0	21324700	200	3668000	109110
435.5	0	16989700	12801600	11057300	2517300	28300	5191100	2489800	0	0	126500	6476000	0	907000	0	0	23500	0	435600	0	44440800	0	0	0	13571900	7994900	0	5555000	537500	0	22700	157	0	21823900	100	3607700	85510
436.5	0	15442000	12191500	10308200	2541500	23300	5291000	2381300	0	0	129000	6610000	0	903600	0	0	14500	0	363100	0	42330700	0	0	0	12619400	7651200	0	5096600	518800	0	16800	150	0	22352600	100	3530400	66260
437.5	0	13902100	11573100	9617300	2560400	19000	5395200	2277300	0	0	131400	6718400	0	899700	0	0	8800	0	302000	0	39885400	0	0	0	11717000	7311800	0	4667700	498600	0	12600	143	0	22908200	0	3437200	50750
438.5	0	12396600	10950800	8980900	2573200	15500	5503800	2178000	0	0	133600	6799400	0	895500	0	0	5200	0	250600	0	37173600	0	0	0	10864000	6977900	0	4270700	477400	0	9900	137	0	23487700	0	3329500	38420
439.5	0	10949000	10328700	8395200	2579000	12500	5616500	2083300	0	0	135500	6852000	0	890700	0	0	3000	0	207600	0	34269200	0	0	0	10059800	6650600	0	3907300	455100	0	8600	132	0	24088200	0	3208800	28750
440.5	0	9578600	9710700	7856800	2577000	10100	5733400	1993100	0	0	137200	6875300	0	885600	0	0	1700	0	171600	0	31247800	0	0	0	9303100	6330700	0	3578500	432200	0	8600	126	0	24706300	0	3076700	21260
441.5	0	8300600	9100400	7362100	2566500	8100	5854300	1907300	0	0	138500	6868700	0	880100	0	0	1000	0	141600	0	28182900	0	0	0	8592900	6019300	0	3284600	408800	0	10100	122	0	25338700	0	2935200	15530
442.5	0	7125600	8501200	6908100	2546600	6400	5979200	1826000	0	0	139500	6832200	0	874100	0	0	500	0	116600	0	25142900	0	0	0	7927600	5716900	0	3025300	385100	0	13500	118	0	25981700	0	2786100	11210
443.5	0	6060100	7916000	6491700	2517000	5100	6107900	1748900	0	0	140100	6766200	0	867700	0	0	300	0	95800	0	22188800	0	0	0	7305900	5424100	0	2800200	361300	0	19300	114	0	26631600	0	2631300	8000
444.5	0	5106500	7347500	6110100	2477100	4000	6240200	1676000	0	0	140300	6671400	0	861000	0	0	200	0	78500	0	19372000	0	0	0	6726000	5141500	0	2608000	337700	0	28600	110	0	27284300	0	2472800	5630
445.5	0	4264000	6798000	5760600	2426600	3200	6376000	1607100	0	0	140100	6548800	0	853800	0	0	0	0	64200	0	16733000	0	0	0	6186200	4869400	0	2447500	314400	0	42700	107	0	27936000	0	2312400	3920
446.5	0	3528700	6269500	5440700	2365500	2500	6515100	1542200	0	0	139600	6400000	0	846300	0	0	0	0	52400	0	14301700	0	0	0	5684700	4608000	0	2317300	291500	0	63600	104	0	28582500	0	2151800	2690
447.5	0	2894600	5763600	5148300	2294000	1900	6657400	1481100	0	0	138600	6226700	0	838500	0	0	0	0	42700	0	12096800	0	0	0	5219800	4357600	0	2215700	269200	0	93800	101	0	29219700	0	1992600	1830
448.5	0	2354100	5281600	4881000	2212300	1500	6802500	1423600	0	0	137300	6031000	0	830300	0	0	0	0	34700	0	10127300	0	0	0	4789400	4118200	0	2141200	247700	0	136900	98	0	29843400	0	1836400	1220
449.5	0	1898600	4824300	4637000	2121100	1100	6950300	1369800	0	0	135600	5815400	0	821900	0	0	0	0	28100	0	8393300	0	0	0	4391800	3889800	0	2092100	227000	0	197200	96	0	30449700	0	1684500	810
450.5	0	1518700	4392500	4414500	2021100	900	7100500	1319300	0	0	133500	5582300	0	813200	0	0	0	0	22700	0	6887700	0	0	0	4025000	3672500	0	2067000	207200	0	280500	93	0	31034400	0	1537900	530
451.5	0	1205200	3986500	4211700	1913500	700	7252900	1272100	0	0	131100	5334400	0	804200	0	0	0	0	18300	0	5597700	0	0	0	3687300	3466000	0	2064200	188400	0	393600	91	0	31593900	0	1397600	340
452.5	0	949200	3606400	4027200	1799200	500	7407000	1228000	0	0	128300	5074500	0	795000	0	0	0	0	14700	0	4506500	0	0	0	3376700	3270200	0	2082500	170600	0	544900	89	0	32124400	0	1264400	220
453.5	0	742000	3252000	3859600	1679900	400	7562700	1187000	0	0	125300	4805500	0	785600	0	0	0	0	11800	0	3594800	0	0	0	3091600	3084800	0	2120700	154000	0	744000	88	0	32622400	0	1138800	140
454.5	0	576000	2922900	3707600	1556900	300	7719600	1148800	0	0	122000	4530100	0	776000	0	0	0	0	9400	0	2842100	0	0	0	2830200	2909700	0	2177600	138400	0	1001600	86	0	33084800	0	1021200	80
455.5	0	444100	2618700	3570000	1431800	200	7877200	1113500	0	0	118400	4251200	0	766300	0	0	0	0	7500	0	2227700	0	0	0	2590900	2744400	0	2252300	123900	0	1329200	84	0	33508800	0	911800	50
456.5	0	340200	2338500	3445800	1306200	200	8035400	1080800	0	0	114600	3971300	0	756400	0	0	0	0	5900	0	1731600	0	0	0	2372000	2588700	0	2344100	110600	0	1738700	83	0	33891800	0	810700	30
457.5	0	259000	2081400	3334000	1181900	100	8193600	1050600	0	0	110500	3693100	0	746500	0	0	0	0	4700	0	1335300	0	0	0	2172100	2442300	0	2452300	98300	0	2241200	82	0	34231600	0	717900	20
458.5	0	196100	1846600	3233700	1060200	0	8351400	1022900	0	0	106400	3418700	0	736500	0	0	0	0	3700	0	1021800	0	0	0	1989700	2304700	0	2576500	87000	0	2846400	80	0	34526600	0	633100	10
459.5	0	147700	1632800	3144200	942700	0	8508500	997500	0	0	102000	3150300	0	726400	0	0	0	0	2900	0	776300	0	0	0	1823400	2175600	0	2716100	76700	0	3561200	79	0	34775400	0	556200	0
460.5	0	110700	1439100	3064800	830500	0	8664400	974400	0	0	97600	2889800	0	716300	0	0	0	0	2300	0	585700	0	0	0	1672000	2054600	0	2871100	67400	0	4388300	78	0	34977200	0	486700	0
461.5	0	82600	1264200	2994700	724900	0	8818700	953400	0	0	93100	2638800	0	706200	0	0	0	0	1800	0	439000	0	0	0	1534100	1941400	0	3041100	59000	0	5325200	77	0	35131500	0	424400	0
462.5	0	61400	1106800	2933500	626500	0	8970900	934600	0	0	88600	2398600	0	696200	0	0	0	0	1400	0	327000	0	0	0	1408800	1835500	0	3226300	51500	0	6362400	76	0	35238400	0	368700	0
463.5	0	45500	965800	2880500	536200	0	9120500	917700	0	0	84000	2170400	0	686200	0	0	0	0	1100	0	242200	0	0	0	1294900	1736600	0	3426500	44700	0	7483300	75	0	35298300	0	319100	0
464.5	0	33600	840000	2835400	454200	0	9267100	902800	0	0	79400	1955000	0	676300	0	0	0	0	800	0	178500	0	0	0	1191400	1644300	0	3641900	38700	0	8663000	74	0	35312200	0	275300	0
465.5	0	24700	728100	2797700	380700	0	9410200	889700	0	0	74900	1753000	0	666500	0	0	0	0	600	0	130900	0	0	0	1097500	1558300	0	3872400	33400	0	9869300	73	0	35281400	0	236700	0
466.5	0	18200	628900	2767000	315800	0	9549400	878500	0	0	70400	1564700	0	656800	0	0	0	0	500	0	95600	0	0	0	1012200	1478200	0	4118300	28700	0	11062900	72	0	35207700	0	202900	0
467.5	0	13400	541500	2742900	259000	0	9684100	869000	0	0	66000	1390400	0	647200	0	0	0	0	400	0	69500	0	0	0	934800	1403600	0	4379600	24600	0	12199600	71	0	35093100	0	173400	0
468.5	0	9900	464600	2725300	210100	0	9814000	861300	0	0	61700	1229900	0	637800	0	0	0	0	300	0	50400	0	0	0	864600	1334400	0	4656400	21000	0	13232800	70	0	34940000	0	147700	0
469.5	0	7300	397200	2713700	168500	0	9938500	855300	0	0	57500	1083000	0	628500	0	0	0	0	200	0	36400	0	0	0	800900	1270000	0	4948700	17800	0	14116100	69	0	34751100	0	125400	0
470.5	0	5500	338500	2708000	133600	0	10057200	850900	0	0	53500	949300	0	619400	0	0	0	0	200	0	26300	0	0	0	743000	1210300	0	5256500	15100	0	14807100	68	0	34529300	0	106300	0
471.5	0	4200	287500	2707800	104600	0	10169700	848100	0	0	49600	828400	0	610600	0	0	0	0	100	0	18900	0	0	0	690500	1155000	0	5579700	12700	0	15270400	67	0	34277800	0	89800	0
472.5	0	3300	243300	2713100	81000	0	10275500	846900	0	0	45800	719700	0	601900	0	0	0	0	0	0	13600	0	0	0	642800	1103700	0	5918000	10700	0	15480800	66	0	33999800	0	75600	0
473.5	0	2700	205100	2723500	61900	0	10374200	847300	0	0	42200	622400	0	593500	0	0	0	0	0	0	9800	0	0	0	599500	1056300	0	6271200	9000	0	15425200	66	0	33698800	0	63600	0
474.5	0	2300	172400	2739000	46800	0	10465400	849300	0	0	38800	535900	0	585300	0	0	0	0	0	0	7000	0	0	0	560000	1012600	0	6638600	7500	0	15104400	65	0	33378000	0	53300	0
475.5	0	2200	144400	2759200	34900	0	10548900	852900	0	0	35600	459400	0	577300	0	0	0	0	0	0	5000	0	0	0	524100	972200	0	7019800	6200	0	14532600	64	0	33041100	0	44600	0
476.5	0	2300	120500	2784000	25700	0	10624100	858000	0	0	32500	392000	0	569600	0	0	0	0	0	0	3600	0	0	0	491500	935000	0	7413900	5200	0	13737100	63	0	32691200	0	37200	0
477.5	0	2500	100200	2813300	18600	0	10690900	864700	0	0	29600	333100	0	562100	0	0	0	0	0	0	2600	0	0	0	461700	900800	0	7819900	4300	0	12755400	62	0	32331800	0	31000	0
478.5	0	2900	83000	2846800	13400	0	10748900	872900	0	0	26900	281700	0	555000	0	0	0	0	0	0	1900	0	100	0	434500	869500	0	8236500	3500	0	11632700	61	0	31966000	0	25800	0
479.5	0	3600	68500	2884300	9500	0	10797900	882700	0	0	24400	237200	0	548100	0	0	0	0	0	0	1400	0	100	0	409600	840700	0	8662300	2900	0	10418400	60	0	31596900	0	21400	0
480.5	0	4500	56400	2925600	6600	0	10837500	894100	0	0	22100	198900	0	541400	0	0	0	0	0	0	1000	0	200	0	386800	814500	0	9095700	2400	0	9162000	59	0	31227300	0	17700	0
481.5	0	5800	46200	2970500	4500	0	10867800	907100	0	0	19900	166100	0	535100	0	0	0	0	0	0	700	0	200	0	365900	790700	0	9534700	1900	0	7910500	58	0	30859700	0	14700	0
482.5	0	7500	37800	3018600	3100	0	10888300	921700	0	0	17900	138000	0	529100	0	0	0	0	0	0	500	0	300	0	346700	769100	0	9977200	1600	0	6704600	57	0	30496700	0	12100	0
483.5	0	9700	30700	3069600	2100	0	10899100	937900	0	0	16000	114200	0	523300	0	0	0	0	0	0	400	0	400	0	329100	749600	0	10420800	1300	0	5577700	56	0	30140300	0	10000	0
484.5	0	12500	24900	3123300	1400	0	10900100	955700	0	0	14300	94100	0	517800	0	0	0	0	0	0	300	0	500	0	312800	732100	0	10862900	1000	0	4553900	55	0	29792500	0	8200	0
485.5	0	16200	20200	3179200	900	0	10891100	975300	0	0	12800	77200	0	512700	0	0	0	0	0	0	200	0	600	0	297800	716500	0	11300600	800	0	3648600	54	0	29454800	0	6800	0
486.5	0	21000	16200	3237000	600	0	10872200	996500	0	0	11300	63100	0	507800	0	0	0	0	0	0	200	0	700	0	283900	702800	0	11730900	700	0	2868200	53	0	29128500	0	5600	0
487.5	0	27100	13000	3296100	400	0	10843400	1019400	0	0	10000	51300	0	503300	0	0	0	0	0	0	100	0	900	0	271000	690800	0	12150500	500	0	2212100	52	0	28814800	0	4600	0
488.5	0	34900	10400	3356100	200	0	10804700	1044000	0	0	8900	41600	0	499000	0	0	0	0	0	0	0	0	1100	0	259000	680500	0	12555900	400	0	1673600	50	0	28514500	0	3700	0
489.5	0	44900	8300	3416300	100	0	10756200	1070400	0	0	7800	33500	0	495100	0	0	0	0	0	0	0	0	1400	0	247800	671800	0	12943600	300	0	1241900	49	0	28228000	0	3100	0
490.5	0	57500	6600	3476200	0	0	10698000	1098500	0	0	6900	26900	0	491500	0	0	0	0	0	0	0	0	1700	0	237300	664700	0	13310000	300	0	903800	48	0	27955800	0	2500	0
491.5	0	73400	5200	3535200	0	0	10630300	1128400	0	0	6000	21600	0	488100	0	0	0	0	0	0	0	0	2100	0	227500	659100	0	13651300	200	0	645100	47	0	27697800	0	2100	0
492.5	0	93500	4100	3592400	0	0	10553300	1160000	0	0	5300	17200	0	485100	0	0	0	0	0	0	0	0	2500	0	218300	655000	0	13963900	200	0	451400	46	0	27453800	0	1700	0
493.5	0	118500	3200	3647100	0	0	10467100	1193300	0	0	4600	13600	0	482400	0	0	0	0	0	0	0	0	3100	0	209700	652500	0	14244100	100	0	309700	44	0	27223700	0	1400	0
494.5	0	149700	2500	3698600	0	0	10372000	1228400	0	0	4000	10800	0	480000	0	0	0	0	0	0	0	0	3800	0	201600	651300	0	14488300	0	0	208300	43	0	27006700	0	1100	0
495.5	0	188300	2000	3746000	0	0	10268400	1265300	0	0	3500	8500	0	477900	0	0	0	0	0	0	0	0	4600	0	193800	651600	0	14693200	0	0	137400	42	0	26802300	0	900	0
496.5	0	235900	1500	3788400	0	0	10156400	1303800	0	0	3000	6600	0	476100	0	0	0	0	0	0	0	0	5600	0	186600	653400	0	14855800	0	0	88800	41	0	26609600	0	700	0
497.5	0	294200	1200	3824900	0	0	10036400	1343900	0	0	2600	5200	0	474600	0	0	0	0	0	0	0	0	6900	0	179600	656500	0	14973000	0	0	56200	39	0	26427600	0	600	0
498.5	0	365300	900	3854700	0	0	9908800	1385600	0	0	2200	4000	0	473400	0	0	0	0	0	0	0	0	8300	0	173000	661200	0	15042600	0	0	34900	38	0	26255200	0	500	0
499.5	0	451400	700	3876900	0	0	9774000	1428900	0	0	1900	3100	0	472500	0	0	0	0	0	0	0	0	10000	0	166800	667300	0	15062500	0	0	21200	37	0	26091300	0	400	0
500.5	0	555200	500	3890600	0	0	9632200	1473600	0	0	1600	2400	0	471900	0	0	0	0	0	0	0	0	12100	0	160800	674900	0	15031100	0	0	12700	36	0	25934700	0	300	0
501.5	0	679600	400	3895000	0	0	9483900	1519600	0	0	1400	1900	0	471600	0	0	0	0	0	0	0	0	14500	0	155000	684000	0	14947400	0	0	7400	34	0	25784100	0	300	0
502.5	0	827700	300	3889300	0	0	9329500	1566800	0	0	1200	1400	0	471600	0	0	0	0	0	0	0	0	17300	0	149500	694700	0	14811000	0	0	4200	33	0	25638200	0	200	0
503.5	0	1003000	200	3873000	0	0	9169500	1615100	0	0	1000	1100	0	471900	0	0	0	0	0	0	0	0	20700	0	144200	707000	0	14622000	0	0	2400	32	0	25495700	0	200	0
504.5	0	1209100	200	3845300	0	0	9004200	1664200	0	0	900	800	0	472500	0	0	0	0	0	0	0	0	24600	0	139100	720900	0	14381200	0	0	1300	31	0	25355200	0	100	0
505.5	0	1449900	100	3805900	0	0	8834100	1714200	0	0	700	600	0	473400	0	0	0	0	0	0	0	0	29100	0	134200	736600	0	14090000	0	0	700	29	0	25215500	0	100	0
506.5	0	1729300	100	3754300	0	0	8659600	1764600	0	0	600	500	0	474600	0	0	0	0	0	0	0	0	34400	0	129500	754000	0	13750400	0	0	400	28	0	25075200	0	0	0
507.5	0	2051300	0	3690600	0	0	8481200	1815400	0	0	500	400	0	476000	0	0	0	0	0	0	0	0	40500	0	125000	773300	0	13365200	0	0	200	27	0	24933100	0	0	0
508.5	0	2419800	0	3614600	0	0	8299400	1866200	0	0	400	300	0	477800	0	0	0	0	0	0	0	0	47500	0	120600	794600	0	12937400	0	0	0	26	0	24787900	0	0	0
509.5	0	2838700	0	3526500	0	0	8114400	1916700	0	0	400	200	0	479900	0	0	0	0	0	0	0	0	55500	0	116300	817900	0	12470900	0	0	0	25	0	24638500	0	0	0
510.5	0	3311200	0	3426700	0	0	7926900	1966800	0	0	300	100	0	482200	0	0	0	0	0	0	0	0	64600	0	112200	843300	0	11969900	0	0	0	24	0	24483700	0	0	0
511.5	0	3840300	0	3315700	0	0	7737200	2016100	0	0	200	100	0	484800	0	0	0	0	0	0	0	0	75000	0	108200	871000	0	11438900	0	0	0	23	0	24322400	0	0	0
512.5	0	4428200	0	3194200	0	0	7545700	2064200	0	0	200	0	0	487800	0	0	0	0	0	0	0	0	86700	0	104300	901100	0	10883100	0	0	0	21	0	24153700	0	0	0
513.5	0	5076500	0	3063200	0	0	7352900	2110800	0	0	200	0	0	490900	0	0	0	0	0	0	0	0	99800	0	100500	933600	0	10307400	0	0	0	20	0	23976600	0	0	0
514.5	0	5785600	0	2923700	0	0	7159200	2155600	0	0	100	0	0	494400	0	0	0	0	0	0	0	0	114500	0	96900	968800	0	9717300	0	0	0	19	0	23790300	0	0	0
515.5	0	6554800	0	2776900	0	0	6964900	2198200	0	0	100	0	0	498100	0	0	0	0	0	0	0	0	130900	0	93300	1006800	0	9118000	0	0	0	18	0	23593900	0	0	0
516.5	0	7382200	0	2624100	0	0	6770400	2238200	0	0	0	0	0	502100	0	0	0	0	0	0	0	0	149000	0	89800	1047700	0	8515100	0	0	0	17	0	23386800	0	0	0
517.5	0	8264300	0	2466800	0	0	6576100	2275100	0	0	0	0	0	506400	0	0	0	0	0	0	0	0	168900	0	86500	1091700	0	7913500	0	0	0	16	0	23168200	0	0	0
518.5	0	9196300	0	2306500	0	0	6382400	2308800	0	0	0	0	0	510900	0	0	0	0	0	0	0	0	190800	0	83200	1139000	0	7318300	0	0	0	16	0	22937800	0	0	0
519.5	0	10171700	0	2144700	0	0	6189500	2338600	0	0	0	0	0	515700	0	0	0	0	0	0	0	0	214600	0	80000	1189800	0	6734000	0	0	0	15	0	22694900	0	0	0
520.5	0	11182400	0	1982900	0	0	5997900	2364400	0	0	0	0	0	520700	0	0	0	0	0	0	0	0	240400	0	77000	1244200	0	6165100	0	0	0	14	0	22439300	0	0	0
521.5	0	12219000	0	1822600	0	0	5807700	2385700	0	0	0	0	0	526000	0	0	0	0	0	0	0	0	268100	0	74000	1302600	0	5615200	0	0	0	13	0	22170500	0	0	0
522.5	0	13270400	0	1665200	0	0	5619300	2402200	0	0	0	0	0	531500	0	0	0	0	0	0	0	0	297900	0	71000	1365000	0	5087700	0	0	0	12	0	21888400	0	0	0
523.5	0	14324300	0	1512100	0	0	5432900	2413600	0	0	0	0	0	537200	0	0	0	0	0	0	0	0	329500	0	68200	1431700	0	4585400	0	0	0	11	0	21592900	0	0	0
524.5	0	15367500	0	1364400	0	0	5248800	2419600	0	0	0	0	0	543100	0	0	0	0	0	0	0	0	362900	0	65400	1503000	0	4110600	0	0	0	11	0	21283800	0	0	0
525.5	0	16386000	0	1223300	0	0	5067200	2420000	0	0	0	0	0	549300	0	0	0	0	0	0	0	0	398100	0	62800	1579200	0	3664900	0	0	0	10	0	20961100	0	0	0
526.5	0	17365100	0	1089600	0	0	4888400	2414600	0	0	0	0	0	555600	0	0	0	0	0	0	0	0	434800	0	60100	1660300	0	3249700	0	0	0	9	0	20625100	0	0	0
527.5	0	18290100	0	964100	0	0	4712500	2403300	0	0	0	0	0	562200	0	0	0	0	0	0	0	0	472800	0	57600	1746800	0	2865500	0	0	0	9	0	20275700	0	0	0
528.5	0	19146700	0	847200	0	0	4539600	2385900	0	0	0	0	0	568900	0	0	0	0	0	0	0	0	511800	0	55200	1839000	0	2512500	0	0	0	8	0	19913400	0	0	0
529.5	0	19920900	0	739300	0	0	4370100	2362400	0	0	0	0	0	575700	0	0	0	0	0	0	0	0	551700	0	52800	1937000	0	2190500	0	0	0	8	0	19538300	0	0	0
530.5	0	20600000	0	640600	0	0	4203900	2332800	0	0	0	0	0	582800	0	0	0	0	0	0	0	0	592000	0	50500	2041100	0	1898700	0	0	0	7	0	19150900	0	0	0
531.5	0	21172600	0	551100	0	0	4041300	2297200	0	0	0	0	0	589900	0	0	0	0	0	0	0	0	632500	0	48200	2151700	0	1636300	0	0	0	7	0	18751700	0	0	0
532.5	0	21628800	0	470600	0	0	3882300	2255700	0	0	0	0	0	597100	0	0	0	0	0	0	0	0	672700	0	46000	2269000	0	1401900	0	0	0	6	0	18341100	0	0	0
533.5	0	21960900	0	399000	0	0	3727100	2208600	0	0	0	0	0	604500	0	0	0	0	0	0	0	0	712300	0	43900	2393400	0	1193900	0	0	0	6	0	17919800	0	0	0
534.5	0	22163400	0	335700	0	0	3575600	2156000	0	0	0	0	0	611900	0	0	0	0	0	0	0	0	750800	0	41900	2525000	0	1010700	0	0	0	5	0	17488500	0	0	0
535.5	0	22232900	0	280300	0	0	3428100	2098300	0	0	0	0	0	619400	0	0	0	0	0	0	0	0	787700	0	39900	2664200	0	850500	0	0	0	5	0	17047800	0	0	0
536.5	0	22168800	0	232200	0	0	3284500	2035700	0	0	0	0	0	626900	0	0	0	0	0	0	0	0	822800	0	38000	2811300	0	711300	0	0	0	4	0	16598500	0	0	0
537.5	0	21972600	0	190900	0	0	3144900	1968900	0	0	0	0	0	634400	0	0	0	0	0	0	100	0	855400	0	36200	2966500	0	591200	0	0	0	4	0	16141500	0	0	0
538.5	0	21648600	0	155700	0	0	3009200	1898100	0	0	0	0	0	641900	0	0	0	0	0	0	200	0	885200	0	34400	3130100	0	488400	0	0	0	4	0	15677700	0	0	0
539.5	0	21203000	0	125900	0	0	2877600	1823800	0	0	0	0	0	649400	0	0	0	0	0	0	200	0	911900	0	32700	3302300	0	400900	0	0	0	3	0	15207900	0	0	0
540.5	0	20644200	0	101100	0	0	2750000	1746700	0	0	0	0	0	656800	0	0	0	0	0	0	300	0	935000	0	31000	3483300	0	327000	0	0	0	3	0	14733100	0	0	0
541.5	0	19982300	0	80400	0	0	2626400	1667100	0	0	0	0	0	664000	0	0	0	0	0	0	400	0	954200	0	29400	3673300	0	265100	0	0	0	3	0	14254400	0	0	0
542.5	0	19229100	0	63500	0	0	2506900	1585800	0	0	0	0	0	671200	0	0	0	0	0	0	500	0	969300	0	27900	3872400	0	213500	0	0	0	3	0	13772800	0	0	0
543.5	0	18397300	0	49700	0	0	2391300	1503100	0	0	0	0	0	678200	0	0	0	0	0	0	700	0	980000	0	26400	4080900	0	170800	0	0	0	2	0	13289300	0	0	0
544.5	0	17500600	0	38600	0	0	2279600	1419700	0	0	0	0	0	685000	0	0	0	0	0	0	900	0	986100	0	25000	4298700	0	135800	0	0	0	2	0	12805100	0	0	0
545.5	0	16553100	0	29700	0	0	2171900	1336200	0	0	0	0	0	691600	0	0	0	0	0	0	1200	0	987700	0	23600	4526000	0	107300	0	0	0	2	0	12321100	0	0	0
546.5	0	15568900	0	22700	0	0	2068000	1253000	0	0	0	0	0	697900	0	0	0	0	0	0	1600	0	984500	0	22300	4762700	0	84200	0	0	0	2	0	11838600	0	0	0
547.5	0	14562100	0	17100	0	0	1967900	1170700	0	0	0	0	0	703900	0	0	0	0	0	0	2100	0	976700	0	21000	5008800	0	65600	0	0	0	2	0	11358600	0	0	0
548.5	0	13546200	0	12800	0	0	1871500	1089800	0	0	0	0	0	709600	0	0	0	0	0	0	2800	0	964400	0	19800	5264200	0	50800	0	0	0	2	0	10882200	0	0	0
549.5	0	12534000	0	9600	0	0	1778800	1010700	0	0	0	0	0	714900	0	0	0	0	0	0	3800	0	947700	0	18700	5528700	0	39100	0	0	0	1	0	10410600	0	0	0
550.5	0	11537200	0	7000	0	0	1689800	933700	0	0	0	0	0	719800	0	0	0	0	0	0	5200	0	926900	0	17600	5802100	0	29900	0	0	0	1	0	9944700	0	0	0
551.5	0	10566900	0	5100	0	0	1604200	859400	0	0	0	0	0	724300	0	0	0	0	0	0	7000	0	902200	0	16600	6084000	0	22700	0	0	0	1	0	9485700	0	0	0
552.5	0	9632400	0	3700	0	0	1522200	787900	0	0	0	0	0	728400	0	0	0	0	0	0	9400	0	874000	0	15600	6374200	0	17100	0	0	0	1	0	9034500	0	0	0
553.5	0	8742300	0	2700	0	0	1443500	719500	0	0	0	0	0	731900	0	0	0	0	0	0	12600	0	842600	0	14600	6672200	0	12800	0	0	0	0	0	8592100	0	0	0
554.5	0	7903700	0	1900	0	0	1368100	654500	0	0	0	0	0	734800	0	0	0	0	0	0	16800	0	808400	0	13700	6977400	0	9500	0	0	0	0	0	8159500	0	0	0
555.5	0	7122600	0	1300	0	0	1295900	593000	0	0	0	0	0	737200	0	0	0	0	0	0	22500	0	771900	0	12800	7289200	0	7000	0	0	0	0	0	7737600	0	0	0
556.5	0	6403800	0	900	0	0	1226800	535200	0	0	0	0	0	739000	0	0	0	0	0	0	30000	0	733400	0	12000	7607000	0	5100	0	0	0	0	0	7327100	0	0	0
557.5	0	5751100	0	600	0	0	1160800	481100	0	0	0	0	0	740200	0	0	0	0	0	0	39900	0	693600	0	11200	7929800	0	3700	0	0	0	0	0	6928900	0	0	0
558.5	0	5167400	0	400	0	0	1097700	430600	0	0	0	0	0	740700	0	0	0	0	0	0	52800	0	652800	0	10500	8256900	0	2700	0	0	0	0	0	6543600	0	0	0
559.5	0	4654500	0	300	0	0	1037500	384000	0	0	0	0	0	740500	0	0	0	0	0	0	69600	0	611300	0	9800	8587400	0	1900	0	0	0	0	0	6171900	0	0	0
560.5	0	4213500	0	200	0	0	980100	340900	0	0	0	0	0	739600	0	0	0	0	0	0	91300	0	569800	0	9100	8920000	0	1400	0	0	0	0	0	5814300	0	0	0
561.5	0	3844800	0	100	0	0	925300	301500	0	0	0	0	0	737900	0	0	0	0	0	0	119100	0	528500	0	8500	9253800	0	1000	0	0	0	0	0	5471300	0	0	0
562.5	0	3547800	0	0	0	0	873100	265500	0	0	0	0	0	735600	0	0	0	0	0	0	154700	0	487900	0	7900	9587400	0	700	0	0	0	0	0	5143400	0	0	0
563.5	0	3321200	0	0	0	0	823400	232800	0	0	0	0	0	732400	0	0	0	0	0	0	199700	0	448200	0	7400	9919600	0	500	0	0	0	0	0	4830900	0	0	0
564.5	0	3162900	0	0	0	0	776200	203300	0	0	0	0	0	728600	0	0	0	0	0	0	256200	0	409700	0	6800	10249100	0	300	0	0	0	0	0	4534000	0	0	0
565.5	0	3069800	0	0	0	0	731200	176800	0	0	0	0	0	723900	0	0	0	0	0	0	326600	0	372700	0	6300	10574400	0	200	0	0	0	0	0	4252900	0	0	0
566.5	0	3037800	0	0	0	0	688500	153100	0	0	0	0	0	718500	0	0	0	0	0	0	413500	0	337500	0	5900	10894000	0	200	0	0	0	0	0	3987700	0	0	0
567.5	0	3061500	0	0	0	0	647900	132000	0	0	0	0	0	712400	0	0	0	0	0	0	519800	0	304000	0	5400	11206400	0	100	0	0	0	0	0	3738500	0	0	0
568.5	0	3134700	0	0	0	0	609500	113400	0	0	0	0	0	705500	0	0	0	0	0	0	648500	0	272600	0	5000	11510100	0	0	0	0	0	0	0	3505300	0	0	0
569.5	0	3249500	0	0	0	0	572900	96900	0	0	0	0	0	697900	0	0	0	0	0	0	802800	0	243200	0	4600	11803300	0	0	0	0	0	0	0	3287900	0	0	0
570.5	0	3397100	0	0	0	0	538300	82500	0	0	0	0	0	689600	0	0	0	0	0	0	985600	0	216000	0	4300	12084700	0	0	0	0	0	0	0	3086100	0	0	0
571.5	0	3567600	0	0	0	0	505600	70000	0	0	0	0	0	680700	0	0	0	0	0	0	1199700	0	190900	0	4000	12352400	0	0	0	0	0	0	0	2899700	0	0	0
572.5	0	3750200	0	0	0	0	474500	59100	0	0	0	0	0	671300	0	0	0	0	0	0	1447600	0	167900	0	3600	12605100	0	0	0	0	0	0	0	2728500	0	0	0
573.5	0	3933400	0	0	0	0	445200	49600	0	0	0	0	0	661200	0	0	0	0	0	0	1730800	0	146900	0	3300	12841000	0	0	0	0	0	0	0	2572100	0	0	0
574.5	0	4105900	0	0	0	0	417400	41500	0	0	0	0	0	650700	0	0	0	0	0	0	2050100	0	127900	0	3100	13058600	0	0	0	0	0	0	0	2430100	0	0	0
575.5	0	4256500	0	0	0	0	391200	34600	0	0	0	0	0	639800	0	0	0	0	0	0	2404900	0	110900	0	2800	13256600	0	0	0	0	0	0	0	2302200	0	0	0
576.5	0	4374900	0	0	0	0	366400	28700	0	0	0	0	0	628500	0	0	0	0	0	0	2793100	0	95700	0	2600	13433500	0	0	0	0	0	0	0	2187700	0	0	0
577.5	0	4452200	0	0	0	0	343000	23700	0	0	0	0	0	617000	0	0	0	0	0	0	3211000	0	82100	0	2400	13588100	0	0	0	0	0	0	0	2086400	0	0	0
578.5	0	4481500	0	0	0	0	321000	19500	0	0	0	0	0	605300	0	0	0	0	0	0	3653000	0	70100	0	2200	13719000	0	0	0	0	0	0	0	1997600	0	0	0
579.5	0	4458100	0	0	0	0	300200	16000	0	0	0	0	0	593600	0	0	0	0	0	0	4111300	0	59600	0	2000	13825400	0	0	0	0	0	0	0	1920800	0	0	0
580.5	0	4379800	0	0	0	0	280600	13000	0	0	0	0	0	581900	0	0	0	0	0	0	4576800	0	50500	0	1800	13906100	0	0	0	0	0	0	0	1855500	0	0	0
581.5	0	4247300	0	0	0	0	262100	10600	0	0	0	0	0	570500	0	0	0	0	0	0	5038100	0	42500	0	1600	13960500	0	0	0	0	0	0	0	1801100	0	0	0
582.5	0	4063700	0	0	0	0	244800	8500	0	0	0	0	0	559300	0	0	0	0	0	0	5482800	0	35600	0	1500	13987800	0	0	0	0	0	0	0	1757100	0	0	0
583.5	0	3834700	0	0	0	0	228400	6900	0	0	0	0	0	548500	0	0	0	0	0	0	5897700	0	29700	0	1400	13987500	0	0	0	0	0	0	0	1722900	0	0	0
584.5	0	3567800	0	0	0	0	213100	5500	0	0	0	0	0	538300	0	0	0	0	0	0	6269200	0	24600	0	1200	13959500	0	0	0	0	0	0	0	1697900	0	0	0
585.5	0	3272000	0	0	0	0	198700	4400	0	0	0	0	0	528800	0	0	0	0	0	0	6584100	0	20400	0	1100	13903400	0	0	0	0	0	0	0	1681500	0	0	0
586.5	0	2957100	0	0	0	0	185100	3500	0	0	0	0	0	520100	0	0	0	0	0	0	6830500	0	16700	0	1000	13819400	0	0	0	0	0	0	0	1673200	0	0	0
587.5	0	2633100	0	0	0	0	172400	2800	0	0	0	0	0	512500	0	0	0	0	0	0	6998500	0	13700	0	900	13707700	0	0	0	0	0	0	0	1672400	0	0	0
588.5	0	2309500	0	0	0	0	160500	2200	0	0	0	0	0	506000	0	0	0	0	0	0	7080400	0	11100	0	800	13568700	0	0	0	0	0	0	0	1678600	0	0	0
589.5	0	1995100	0	0	0	0	149400	1700	0	0	0	0	0	500700	0	0	0	0	0	0	7072100	0	9000	0	800	13402900	0	0	0	0	0	0	0	1691300	0	0	0
590.5	0	1697300	0	0	0	0	138900	1300	0	0	0	0	0	496900	0	0	0	0	0	0	6972700	0	7300	0	700	13211200	0	0	0	0	0	0	0	1709800	0	0	0
591.5	0	1421600	0	0	0	0	129100	1000	0	0	0	0	0	494700	0	0	0	0	0	0	6784800	0	5800	0	600	12994500	0	0	0	0	0	0	0	1733600	0	0	0
592.5	0	1172300	0	0	0	0	119900	800	0	0	0	0	0	494200	0	0	0	0	0	0	6514600	0	4700	0	600	12753800	0	0	0	0	0	0	0	1762300	0	0	0
593.5	0	951600	0	0	0	0	111400	600	0	0	0	0	0	495500	0	0	0	0	0	0	6171500	0	3700	0	500	12490500	0	0	0	0	0	0	0	1795300	0	0	0
594.5	0	760200	0	0	0	0	103400	500	0	0	0	0	0	498700	0	0	0	0	0	0	5767500	0	2900	0	400	12205900	0	0	0	0	0	0	0	1832100	0	0	0
595.5	0	597700	0	0	0	0	95900	400	0	0	0	0	0	504000	0	0	0	0	0	0	5316200	0	2300	0	400	11901600	0	0	0	0	0	0	0	1872300	0	0	0
596.5	0	462500	0	0	0	0	88900	300	0	0	0	0	0	511500	0	0	0	0	0	0	4832700	0	1800	0	400	11579100	0	0	0	0	0	0	0	1915200	0	0	0
597.5	0	352100	0	0	0	0	82400	200	0	0	0	0	0	521200	0	0	0	0	0	0	4332000	0	1400	0	300	11240300	0	0	0	0	0	0	0	1960400	0	0	0
598.5	0	263700	0	0	0	0	76300	200	0	0	0	0	0	533100	0	0	0	0	0	0	3828600	0	1100	0	300	10886900	0	0	0	0	0	0	0	2007500	0	0	0
599.5	0	194400	0	0	0	0	70600	100	0	0	0	0	0	547500	0	0	0	0	0	0	3335800	0	900	0	300	10520800	0	0	0	0	0	0	0	2055900	0	0	0
600.5	0	140900	0	0	0	0	65400	0	0	0	0	0	0	564100	0	0	0	0	0	0	2864900	0	700	0	200	10143900	0	0	0	0	0	0	0	2105200	0	0	0
601.5	0	100500	0	0	0	0	60400	0	0	0	0	0	0	583200	0	0	0	0	0	0	2425100	0	500	0	200	9758100	0	0	0	0	0	0	0	2154800	0	0	0
602.5	0	70500	0	0	0	0	55900	0	0	0	0	0	0	604600	0	0	0	0	0	0	2023000	0	400	0	200	9365500	0	0	0	0	0	0	0	2204400	0	0	0
603.5	0	48600	0	0	0	0	51600	0	0	0	0	0	0	628300	0	0	0	0	0	0	1663000	0	300	0	200	8967900	0	0	0	0	0	0	0	2253400	0	0	0
604.5	0	33000	0	0	0	0	47700	0	0	0	0	0	0	654300	0	0	0	0	0	0	1347000	0	200	0	100	8567200	0	0	0	0	0	0	0	2301400	0	0	0
605.5	0	22000	0	0	0	0	44000	0	0	0	0	0	0	682500	0	0	0	0	0	0	1074900	0	200	0	100	8165400	0	0	0	0	0	0	0	2347900	0	0	0
606.5	0	14500	0	0	0	0	40600	0	0	0	0	0	0	712700	0	0	0	0	0	0	845000	0	100	0	100	7764200	0	0	0	0	0	0	0	2392500	0	0	0
607.5	0	9300	0	0	0	0	37400	0	0	0	0	0	0	744900	0	0	0	0	0	0	654400	0	0	0	0	7365300	0	0	0	0	0	0	0	2434700	0	0	0
608.5	0	5900	0	0	0	0	34500	0	0	0	0	0	0	778900	0	0	0	0	0	0	499100	0	0	0	0	6970400	0	0	0	0	0	0	0	2474200	0	0	0
609.5	0	3700	0	0	0	0	31800	0	0	0	0	0	0	814500	0	0	0	0	0	0	375000	0	0	0	0	6581000	0	0	0	0	0	0	0	2510500	0	0	0
610.5	0	2300	0	0	0	0	29300	0	0	0	0	0	0	851600	0	0	0	0	0	0	277400	0	0	0	0	6198600	0	0	0	0	0	0	0	2543300	0	0	0
611.5	0	1400	0	0	0	0	26900	0	0	0	0	0	0	889900	0	0	0	0	0	0	202100	0	0	0	0	5824400	0	0	0	0	0	0	0	2572100	0	0	0
612.5	0	800	0	0	0	0	24800	0	0	0	0	0	0	929300	0	0	0	0	0	0	145000	0	0	0	0	5459800	0	0	0	0	0	0	0	2596600	0	0	0
613.5	0	500	0	0	0	0	22800	0	0	0	0	0	0	969400	0	0	0	0	0	0	102400	0	0	0	0	5105600	0	0	0	0	0	0	0	2616600	0	0	0
614.5	0	300	0	0	0	0	20900	0	0	100	0	0	0	1010200	0	0	0	0	0	0	71200	0	0	0	0	4762900	0	0	0	0	0	0	0	2631700	0	0	0
615.5	0	200	0	0	0	0	19200	0	0	100	0	0	0	1051200	0	0	0	0	0	0	48800	0	0	0	0	4432400	0	0	0	0	0	0	0	2641700	0	0	0
616.5	0	0	0	0	0	0	17600	0	0	100	0	0	0	1092400	0	0	0	0	0	0	32900	0	0	0	0	4114900	0	0	0	0	0	0	0	2646400	0	0	0
617.5	0	0	0	0	0	0	16200	0	0	200	0	0	0	1133400	0	0	0	0	0	0	21800	0	0	0	0	3810800	0	0	0	0	0	0	0	2645600	0	0	0
618.5	0	0	0	0	0	0	14800	0	0	200	0	0	0	1174000	0	0	0	0	0	0	14300	0	0	0	0	3520500	0	0	0	0	0	0	0	2639100	0	0	0
619.5	0	0	0	0	0	0	13600	0	0	200	0	0	0	1213900	0	0	0	0	0	0	9200	0	0	0	0	3244400	0	0	0	0	0	0	0	2627000	0	0	0
620.5	0	0	0	0	0	0	12500	0	0	200	0	0	0	1253000	0	0	0	0	0	0	5800	0	0	0	0	2982700	0	0	0	0	0	0	0	2609100	0	0	0
621.5	0	0	0	0	0	0	11400	0	0	200	0	0	0	1291000	0	0	0	0	0	0	3600	0	0	0	0	2735300	0	0	0	0	0	0	0	2585500	0	0	0
622.5	0	0	0	0	0	0	10500	0	0	300	0	0	0	1327600	0	0	0	0	0	0	2200	0	0	0	0	2502300	0	0	0	0	0	0	0	2556200	0	0	0
623.5	0	0	0	0	0	0	9600	0	0	300	0	0	0	1362800	0	0	0	0	0	0	1300	0	0	0	0	2283500	0	0	0	0	0	0	0	2521300	0	0	0
624.5	0	0	0	0	0	0	8700	0	0	300	0	0	0	1396200	0	0	0	0	0	0	800	0	0	0	0	2078600	0	0	0	0	0	0	0	2481000	0	0	0
625.5	0	0	0	0	0	0	8000	0	0	400	0	0	0	1427800	0	0	0	0	0	0	500	0	0	0	0	1887500	0	0	0	0	0	0	0	2435400	0	0	0
626.5	0	0	0	0	0	0	7300	0	0	400	0	0	0	1457300	0	0	0	0	0	0	300	0	0	0	0	1709700	0	0	0	0	0	0	0	2384700	0	0	0
627.5	0	0	0	0	0	0	6700	0	0	500	0	0	0	1484700	0	0	0	0	0	0	200	0	0	0	0	1544800	0	0	0	0	0	0	0	2329400	0	0	0
628.5	0	0	0	0	0	0	6100	0	0	500	0	0	0	1509900	0	0	0	0	0	0	0	0	0	0	0	1392300	0	0	0	0	0	0	0	2269600	0	0	0
629.5	0	0	0	0	0	0	5600	0	0	600	0	0	0	1532700	0	0	0	0	0	0	0	0	0	0	0	1251800	0	0	0	0	0	0	0	2205700	0	0	0
630.5	0	0	0	0	0	0	5100	0	0	600	0	0	0	1553100	0	0	0	0	0	0	0	0	0	0	0	1122600	0	0	0	0	0	0	0	2138000	0	0	0
631.5	0	0	0	0	0	0	4600	0	0	700	0	0	0	1571000	0	0	0	0	0	0	0	0	0	0	0	1004300	0	0	0	0	0	0	0	2067100	0	0	0
632.5	0	0	0	0	0	0	4200	0	0	800	0	0	0	1586400	0	0	0	0	0	0	0	0	0	0	0	896200	0	0	0	0	0	0	0	1993200	0	0	0
633.5	0	0	0	0	0	0	3800	0	0	800	0	0	0	1599400	0	0	0	0	0	0	0	0	0	0	0	797700	0	0	0	0	0	0	0	1916900	0	0	0
634.5	0	0	0	0	0	0	3500	0	0	900	0	0	0	1609900	0	0	0	0	0	0	0	0	0	0	0	708300	0	0	0	0	0	0	0	1838600	0	0	0
635.5	0	0	0	0	0	0	3200	0	0	1000	0	0	0	1617900	0	0	0	0	0	0	0	0	0	0	0	627400	0	0	0	0	0	0	0	1758700	0	0	0
636.5	0	0	0	0	0	0	2900	0	0	1100	0	0	0	1623500	0	0	0	0	0	0	0	0	0	0	0	554300	0	0	0	0	0	0	0	1677600	0	0	0
637.5	0	0	0	0	0	0	2600	0	0	1200	0	0	0	1626800	0	0	0	0	0	0	0	0	0	0	0	488500	0	0	0	0	0	0	0	1596000	0	0	0
638.5	0	0	0	0	0	0	2400	0	0	1400	0	0	0	1627800	0	0	0	0	0	0	0	0	0	0	0	429400	0	0	0	0	0	0	0	1514000	0	0	0
639.5	0	0	0	0	0	0	2200	0	0	1500	0	0	0	1626600	0	0	0	0	0	0	0	0	0	0	0	376500	0	0	0	0	0	0	0	1432300	0	0	0
640.5	0	0	0	0	0	0	2000	0	0	1600	0	0	0	1623300	0	0	0	0	0	0	0	0	0	0	0	329300	0	0	0	0	0	0	0	1351200	0	0	0
641.5	0	0	0	0	0	0	1800	0	0	1800	0	0	0	1618100	0	0	0	0	0	0	0	0	0	0	0	287400	0	0	0	0	0	0	0	1271100	0	0	0
642.5	0	0	0	0	0	0	1600	0	0	2000	0	0	0	1611000	0	0	0	0	0	0	0	0	0	0	0	250100	0	0	0	0	0	0	0	1192400	0	0	0
643.5	0	0	0	0	0	0	1500	0	0	2100	0	0	0	1602100	0	0	0	0	0	0	100	0	0	0	0	217100	0	0	0	0	0	0	0	1115300	0	0	0
644.5	0	0	0	0	0	0	1300	0	0	2300	0	0	0	1591600	0	0	0	0	0	0	100	0	0	0	0	188000	0	0	0	0	0	0	0	1040200	0	0	0
645.5	0	0	0	0	0	0	1200	0	0	2600	0	0	0	1579700	0	0	0	0	0	0	200	0	0	0	0	162400	0	0	0	0	0	0	0	967400	0	0	0
646.5	0	0	0	0	0	0	1100	0	0	2800	0	0	0	1566300	0	0	0	0	0	0	200	0	0	0	0	139900	0	0	0	0	0	0	0	897000	0	0	0
647.5	0	0	0	0	0	0	1000	0	0	3000	0	0	0	1551800	0	0	0	0	0	0	300	0	0	0	0	120300	0	0	0	0	0	0	0	829400	0	0	0
648.5	0	0	0	0	0	0	900	0	0	3300	0	0	0	1536100	0	0	0	0	0	0	400	0	0	0	0	103100	0	0	0	0	0	0	0	764600	0	0	0
649.5	0	0	0	0	0	0	800	0	0	3600	0	0	0	1519500	0	0	0	0	0	0	500	0	0	0	0	88200	0	0	0	0	0	0	0	702800	0	0	0
650.5	0	0	0	0	0	0	700	0	0	3900	0	0	0	1502000	0	0	0	0	0	0	600	0	0	0	0	75200	0	0	0	0	0	0	0	644100	0	0	0
651.5	0	0	0	0	0	0	700	0	0	4200	0	0	0	1483900	0	0	0	0	0	0	800	0	0	0	0	64000	0	0	0	0	0	0	0	588500	0	0	0
652.5	0	0	0	0	0	0	600	0	0	4600	0	0	0	1465100	0	0	0	0	0	0	1000	0	0	0	0	54400	0	0	0	0	0	0	0	536200	0	0	0
653.5	0	0	0	0	0	0	500	0	0	5000	0	0	0	1445800	0	0	0	0	0	0	1200	0	0	0	0	46000	0	0	0	0	0	0	0	487100	0	0	0
654.5	0	0	0	0	0	0	500	0	0	5400	0	0	0	1426200	0	0	0	0	0	0	1500	0	0	0	0	38900	0	0	0	0	0	0	0	441100	0	0	0
655.5	0	0	0	0	0	0	400	0	0	5800	0	0	0	1406300	0	0	0	0	0	0	1900	0	0	0	0	32800	0	0	0	0	0	0	0	398300	0	0	0
656.5	0	0	0	0	0	0	400	0	0	6300	0	0	0	1386200	0	0	0	0	0	0	2300	0	0	0	0	27500	0	0	0	0	0	0	0	358600	0	0	0
657.5	0	0	0	0	0	0	400	0	0	6800	0	0	0	1366100	0	0	0	0	0	0	2900	0	0	0	0	23100	0	0	0	0	0	0	0	321800	0	0	0
658.5	0	0	0	0	0	0	300	0	0	7300	0	0	0	1346000	0	0	0	0	0	0	3500	0	0	0	0	19300	0	0	0	0	0	0	0	288000	0	0	0
659.5	0	0	0	0	0	0	300	0	0	7900	0	0	0	1326000	0	0	0	0	0	0	4300	0	0	0	0	16100	0	0	0	0	0	0	0	256900	0	0	0
660.5	0	0	0	0	0	0	300	0	0	8500	0	0	0	1306200	0	0	0	0	0	0	5200	0	0	0	0	13400	0	0	0	0	0	0	0	228500	0	0	0
661.5	0	0	0	0	0	0	200	0	0	9100	0	0	0	1286700	0	0	0	0	0	0	6400	0	0	0	0	11100	0	0	0	0	0	0	0	202600	0	0	0
662.5	0	0	0	0	0	0	200	0	0	9800	0	0	0	1267500	0	0	0	0	0	0	7700	0	0	0	0	9200	0	0	0	0	0	0	0	179200	0	0	0
663.5	0	0	0	0	0	0	200	0	0	10500	0	0	0	1248600	0	0	0	0	0	0	9200	0	0	0	0	7600	0	0	0	0	0	0	0	157900	0	0	0
664.5	0	0	0	0	0	0	200	0	0	11300	0	0	0	1230200	0	0	0	0	0	0	11100	0	0	0	0	6300	0	0	0	0	0	0	0	138800	0	0	0
665.5	0	0	0	0	0	0	200	0	0	12100	0	0	0	1212300	0	0	0	0	0	0	13200	0	0	0	0	5200	0	0	0	0	0	0	0	121600	0	0	0
666.5	0	0	0	0	0	0	100	0	0	13000	0	0	0	1195000	0	0	0	0	0	0	15700	0	0	0	0	4200	0	0	0	0	0	0	0	106200	0	0	0
667.5	0	0	0	0	0	0	100	0	0	13900	0	0	0	1178200	0	0	0	0	0	0	18700	0	0	0	0	3500	0	0	0	0	0	0	0	92500	0	0	0
668.5	0	0	0	0	0	0	100	0	0	14900	0	0	0	1162000	0	0	0	0	0	0	22100	0	0	0	0	2800	0	0	0	0	0	0	0	80300	0	0	0
669.5	0	0	0	0	0	0	100	0	0	15900	0	0	0	1146500	0	0	0	0	0	0	26000	0	0	0	0	2300	0	0	0	0	0	0	0	69500	0	0	0
670.5	0	0	0	0	0	0	0	0	0	16900	0	0	0	1131700	0	0	0	0	0	0	30500	0	0	0	0	1900	0	0	0	0	0	0	0	60000	0	0	0
671.5	0	0	0	0	0	0	0	0	0	18100	0	0	0	1117600	0	0	0	0	0	0	35600	0	0	0	0	1500	0	0	0	0	0	0	0	51600	0	0	0
672.5	0	0	0	0	0	0	0	0	0	19300	0	0	0	1104300	0	0	0	0	0	0	41500	0	0	0	0	1200	0	0	0	0	0	0	0	44300	0	0	0
673.5	0	0	0	0	0	0	0	0	0	20500	0	0	0	1091700	0	0	0	0	0	0	48200	0	0	0	0	1000	0	0	0	0	0	0	0	37800	0	0	0
674.5	0	0	0	0	0	0	0	0	0	21800	0	0	0	1079800	0	0	0	0	0	0	55700	0	0	0	0	800	0	0	0	0	0	0	0	32300	0	0	0
675.5	0	0	0	0	0	0	0	0	0	23200	0	0	0	1068800	0	0	0	0	0	0	64200	0	0	0	0	600	0	0	0	0	0	0	0	27400	0	0	0
676.5	0	0	0	0	0	0	0	0	0	24700	0	0	0	1058600	0	0	0	0	0	0	73700	0	0	0	0	500	0	0	0	0	0	0	0	23200	0	0	0
677.5	0	0	0	0	0	0	0	0	0	26200	0	0	0	1049200	0	0	0	0	0	0	84400	0	0	0	0	400	0	0	0	0	0	0	0	19600	0	0	0
678.5	0	0	0	0	0	0	0	0	0	27800	0	0	0	1040700	0	0	0	0	0	0	96200	0	0	0	0	300	0	0	0	0	0	0	0	16500	0	0	0
679.5	0	0	0	0	0	0	0	0	0	29400	0	0	0	1033000	0	0	0	0	0	0	109300	0	0	0	0	300	0	0	0	0	0	0	0	13900	0	0	0
680.5	0	0	0	0	0	0	0	0	0	31100	0	0	0	1026200	0	0	0	0	0	0	123800	0	0	0	0	200	0	0	0	0	0	0	0	11600	0	0	0
681.5	0	0	0	0	0	0	0	0	0	33000	0	0	0	1020300	0	0	0	0	0	0	139700	0	0	0	0	200	0	0	0	0	0	0	0	9700	0	0	0
682.5	0	0	0	0	0	0	0	0	0	34800	0	0	0	1015300	0	0	0	0	0	0	157100	0	0	0	0	100	0	0	0	0	0	0	0	8100	0	0	0
683.5	0	0	0	0	0	0	0	0	0	36800	0	0	0	1011200	0	0	0	0	0	0	176000	0	0	0	0	100	0	0	0	0	0	0	0	6700	0	0	0
684.5	0	0	0	0	0	0	0	0	0	38800	0	0	0	1008000	0	0	0	0	0	0	196500	0	0	0	0	0	0	0	0	0	0	0	0	5500	0	0	0
685.5	0	0	0	0	0	0	0	0	0	41000	0	0	0	1005700	0	0	0	0	0	0	218700	0	0	0	0	0	0	0	0	0	0	0	0	4600	0	0	0
686.5	0	0	0	0	0	0	0	0	0	43200	0	0	0	1004400	0	0	0	0	0	0	242500	0	0	0	0	0	0	0	0	0	0	0	0	3800	0	0	0
687.5	0	0	0	0	0	0	0	0	0	45400	0	0	0	1004000	0	0	0	0	0	0	268000	0	0	0	0	0	0	0	0	0	0	0	0	3100	0	0	0
688.5	0	0	0	0	0	0	0	0	0	47800	0	0	0	1004600	0	0	0	0	0	0	295100	0	0	0	0	0	0	0	0	0	0	0	0	2500	0	0	0
689.5	0	0	0	0	0	0	0	0	0	50300	0	0	0	1006200	0	0	0	0	0	0	323800	0	0	0	0	0	0	0	0	0	0	0	0	2100	0	0	0
690.5	0	0	0	0	0	0	0	0	0	52800	0	0	0	1008700	0	0	0	0	0	0	354200	0	0	0	0	0	0	0	0	0	0	0	0	1700	0	0	0
691.5	0	0	0	0	0	0	0	0	0	55400	0	0	0	1012300	0	0	0	0	0	0	386000	0	0	0	0	0	0	0	0	0	0	0	0	1400	0	0	0
692.5	0	0	0	0	0	0	0	0	0	58100	0	0	0	1017000	0	0	0	0	0	0	419300	0	0	0	0	0	0	0	0	0	0	0	0	1100	0	0	0
693.5	0	0	0	0	0	0	0	0	0	60900	0	0	0	1022600	0	0	0	0	0	0	453900	0	0	0	0	0	0	0	0	0	0	0	0	900	0	0	0
694.5	0	0	0	0	0	0	0	0	0	63800	0	0	0	1029400	0	0	0	0	0	0	489700	0	0	0	0	0	0	0	0	0	0	0	0	700	0	0	0
695.5	0	0	0	0	0	0	0	0	0	66700	0	0	0	1037300	0	0	0	0	0	0	526500	0	0	0	0	0	0	0	0	0	0	0	0	600	0	0	0
696.5	0	0	0	0	0	0	0	0	0	69700	0	0	0	1046300	0	0	0	0	0	0	564200	0	0	0	0	0	0	0	0	0	0	0	0	500	0	0	0
697.5	0	0	0	0	0	0	0	0	0	72900	0	0	0	1056400	0	0	0	0	0	0	602500	0	0	0	0	0	0	0	0	0	0	0	0	400	0	0	0
698.5	0	0	0	0	0	0	0	0	0	76100	0	0	0	1067800	0	0	0	0	0	0	641300	0	0	0	0	0	0	0	0	0	0	0	0	300	0	0	0
699.5	0	0	0	0	0	0	0	0	0	79300	0	0	0	1080300	0	0	0	0	0	0	680300	0	0	0	0	0	0	0	0	0	0	0	0	200	0	0	0
700.5	0	0	0	0	0	0	0	0	0	82700	0	0	0	1094100	0	0	0	0	0	0	719200	0	0	0	0	0	0	0	0	0	0	0	0	200	0	0	0
701.5	0	0	0	0	0	0	0	0	0	86100	0	0	0	1109200	0	0	0	0	0	0	757800	0	0	0	0	0	0	0	0	0	0	0	0	100	0	0	0
702.5	0	0	0	0	0	0	0	0	0	89600	0	0	0	1125500	0	0	0	0	0	0	795900	0	0	0	0	0	0	0	0	0	0	0	0	100	0	0	0
703.5	0	0	0	0	0	0	0	0	0	93200	0	0	0	1143300	0	0	0	0	0	0	833100	0	0	0	0	0	0	0	0	0	0	0	0	0	0	0	0
704.5	0	0	0	0	0	0	0	0	0	96900	0	0	0	1162400	0	0	0	0	0	0	869100	0	0	0	0	0	0	0	0	0	0	0	0	0	0	0	0
705.5	0	0	0	0	0	0	0	0	0	100600	0	0	0	1183000	0	0	0	0	0	0	903700	0	0	0	0	0	0	0	0	0	0	0	0	0	0	0	0
706.5	0	0	0	0	0	0	0	0	0	104300	0	0	0	1205000	0	0	0	0	0	0	936600	0	0	0	0	0	0	0	0	0	0	0	0	0	0	0	0
707.5	0	0	0	0	0	0	0	0	0	108200	0	0	0	1228600	0	0	0	0	0	0	967500	0	0	0	0	0	0	0	0	0	0	0	0	0	0	0	0
708.5	0	0	0	0	0	0	0	0	0	112100	0	0	0	1253800	0	0	0	0	0	0	996100	0	0	0	0	0	0	0	0	0	0	0	0	0	0	0	0
709.5	0	0	0	0	0	0	0	0	0	116000	0	0	0	1280600	0	0	0	0	0	0	1022300	0	0	0	0	0	0	0	0	0	0	0	0	0	0	0	0
710.5	0	0	0	0	0	0	0	0	0	120000	0	0	0	1309000	0	0	0	0	0	0	1045700	0	0	0	0	0	0	0	0	0	0	0	0	0	0	0	0
711.5	0	0	0	0	0	0	0	0	0	124100	0	0	0	1339200	0	0	0	0	0	0	1066200	0	0	0	0	0	0	0	0	0	0	0	0	0	0	0	0
712.5	0	0	0	0	0	0	0	0	0	128200	0	0	0	1371200	0	0	0	0	0	0	1083500	0	0	0	0	0	0	0	0	0	0	0	0	0	0	0	0
713.5	0	0	0	0	0	0	0	0	0	132300	0	0	0	1405100	0	0	0	0	0	0	1097600	0	0	0	0	0	0	0	0	0	0	0	0	0	0	0	0
714.5	0	0	0	0	0	0	0	0	0	136500	0	0	0	1440800	0	0	0	0	0	0	1108300	0	0	0	0	0	0	0	0	0	0	0	0	0	0	0	0
715.5	0	0	0	0	0	0	0	0	0	140700	0	0	0	1478600	0	0	0	0	0	0	1115500	0	0	0	0	0	0	0	0	0	0	0	0	0	0	0	0
716.5	0	0	0	0	0	0	0	0	0	144900	0	0	0	1518300	0	0	0	0	0	0	1119100	0	0	0	0	0	0	0	0	0	0	0	0	0	0	0	0
717.5	0	0	0	0	0	0	0	0	0	149100	0	0	0	1560200	0	0	0	0	0	0	1119200	0	0	0	0	0	0	0	0	0	0	0	0	0	0	0	0
718.5	0	0	0	0	0	0	0	0	0	153300	0	0	0	1604200	0	0	0	0	0	0	1115700	0	0	0	0	0	0	0	0	0	0	0	0	0	0	0	0
719.5	0	0	0	0	0	0	0	0	0	157600	0	0	0	1650400	0	0	0	0	0	0	1108700	0	0	0	0	0	0	0	0	0	0	0	0	0	0	0	0
720.5	0	0	0	0	0	0	0	0	0	161800	0	0	0	1698900	0	0	0	0	0	0	1098200	0	0	0	0	0	0	0	0	0	0	0	0	0	0	0	0
721.5	0	0	0	0	0	0	0	0	0	166100	0	0	0	1749700	0	0	0	0	0	0	1084400	0	0	0	0	0	0	0	0	0	0	0	0	0	0	0	0
722.5	0	0	0	0	0	0	0	0	0	170300	0	0	0	1803000	0	0	0	0	0	0	1067400	0	0	0	0	0	0	0	0	0	0	0	0	0	0	0	0
723.5	0	0	0	0	0	0	0	0	0	174600	0	0	0	1858700	0	0	0	0	0	0	1047400	0	0	0	0	0	0	0	0	0	0	0	0	0	0	0	0
724.5	0	0	0	0	0	0	0	0	0	178700	0	0	0	1916900	0	0	0	0	0	0	1024500	0	0	0	0	0	0	0	0	0	0	0	0	0	0	0	0
725.5	0	0	0	0	0	0	0	0	0	182900	0	0	0	1977600	0	0	0	0	0	0	999000	0	0	0	0	0	0	0	0	0	0	0	0	0	0	0	0
726.5	0	0	0	0	0	0	0	0	0	187100	0	0	0	2041000	0	0	0	0	0	0	971100	0	0	0	0	0	0	0	0	0	0	0	0	0	0	0	0
727.5	0	0	0	0	0	0	0	0	0	191100	0	0	0	2107100	0	0	0	0	0	0	941100	0	0	0	0	0	0	0	0	0	0	0	0	0	0	0	0
728.5	0	0	0	0	0	0	0	0	0	195200	0	0	0	2175800	0	0	0	0	0	0	909100	0	0	0	0	0	0	0	0	0	0	0	0	0	0	0	0
729.5	0	0	0	0	0	0	0	0	0	199200	0	0	0	2247300	0	0	0	0	0	0	875600	0	0	0	0	0	0	0	0	0	0	0	0	0	0	0	0
730.5	0	0	0	0	0	0	0	0	0	203100	0	0	0	2321500	0	0	0	0	0	0	840600	0	0	0	0	0	0	0	0	0	0	0	0	0	0	0	0
731.5	0	0	0	0	0	0	0	0	0	207000	0	0	0	2398500	0	0	0	0	0	0	804600	0	0	0	0	0	0	0	0	0	0	0	0	0	0	0	0
732.5	0	0	0	0	0	0	0	0	0	210800	0	0	0	2478200	0	0	0	0	0	0	767800	0	0	0	0	0	0	0	0	0	0	0	0	0	0	0	0
733.5	0	0	0	0	0	0	0	0	0	214500	0	0	0	2560800	0	0	0	0	0	0	730400	0	0	0	0	0	0	0	0	0	0	0	0	0	0	0	0
734.5	0	0	0	0	0	0	0	0	0	218100	0	0	0	2646200	0	0	0	0	0	0	692700	0	0	0	0	0	0	0	0	0	0	0	0	0	0	0	0
735.5	0	0	0	0	0	0	0	0	0	221700	0	0	0	2734200	0	0	0	0	0	0	655000	0	0	0	0	0	0	0	0	0	0	0	0	0	0	0	0
736.5	0	0	0	0	0	0	0	0	0	225100	0	0	0	2825100	0	0	0	0	0	0	617500	0	0	0	0	0	0	0	0	0	0	0	0	100	0	0	0
737.5	0	0	0	0	0	0	0	0	0	228400	0	0	0	2918600	0	0	0	0	0	0	580300	0	0	0	0	0	0	0	0	0	0	0	0	100	0	0	0
738.5	0	0	0	0	0	0	0	0	0	231700	0	0	0	3014600	0	0	0	0	0	0	543800	0	0	0	0	0	0	0	0	0	0	0	0	100	0	0	0
739.5	0	0	0	0	0	0	0	0	0	234800	0	0	0	3113300	0	0	0	0	0	0	508000	0	0	0	0	0	0	0	0	0	0	0	0	100	0	0	0
740.5	0	0	0	0	0	0	0	0	0	237800	0	0	0	3214300	0	0	0	0	0	0	473100	0	0	0	0	0	0	0	0	0	0	0	0	200	0	0	0
741.5	0	0	0	0	0	0	0	0	0	240700	0	0	0	3317700	0	0	0	0	0	0	439400	0	0	0	0	0	0	0	0	0	0	0	0	200	0	0	0
742.5	0	0	0	0	0	0	0	0	0	243400	0	0	0	3423300	0	0	0	0	0	0	406800	0	0	0	0	0	0	0	0	0	0	0	0	200	0	0	0
743.5	0	0	0	0	0	0	0	0	0	246000	0	0	0	3530900	0	0	0	0	0	0	375500	0	0	0	0	0	0	0	0	0	0	0	0	200	0	0	0
744.5	0	0	0	0	0	0	0	0	0	248500	0	0	0	3640300	0	0	0	0	0	0	345600	0	0	0	0	0	0	0	0	0	0	0	0	300	0	0	0
745.5	0	0	0	0	0	0	0	0	0	250800	0	0	0	3751500	0	0	0	0	0	0	317200	0	0	0	0	0	0	0	0	0	0	0	0	300	0	0	0
746.5	0	0	0	0	0	0	0	0	0	253000	0	0	0	3864000	0	0	0	0	0	0	290200	0	0	0	0	0	0	0	0	0	0	0	0	300	0	0	0
747.5	0	0	0	0	0	0	0	0	0	255000	0	0	0	3977800	0	0	0	0	0	0	264700	0	0	0	0	0	0	0	0	0	0	0	0	400	0	0	0
748.5	0	0	0	0	0	0	0	0	0	256900	0	0	0	4092500	0	0	0	0	0	0	240800	0	0	0	0	0	0	0	0	0	0	0	0	400	0	0	0
749.5	0	0	0	0	0	0	0	0	0	258600	0	0	0	4207900	0	0	0	0	0	0	218400	0	0	0	0	0	0	0	0	0	0	0	0	500	0	0	0
750.5	0	0	0	0	0	0	0	0	0	260200	0	0	0	4323700	0	0	0	0	0	0	197500	0	0	0	0	0	0	0	0	0	0	0	0	500	0	0	0
751.5	0	0	0	0	0	0	0	0	0	261600	0	0	0	4439400	0	0	0	0	0	0	178100	0	0	0	0	0	0	0	0	0	0	0	0	600	0	0	0
752.5	0	0	0	0	0	0	0	0	0	262800	0	0	0	4554900	0	0	0	0	0	0	160100	0	0	0	0	0	0	0	0	0	0	0	0	700	0	0	0
753.5	0	0	0	0	0	0	0	0	0	263900	0	0	0	4669600	0	0	0	0	0	0	143600	0	0	0	0	0	0	0	0	0	0	0	0	700	0	0	0
754.5	0	0	0	0	0	0	0	0	0	264800	0	0	0	4783300	0	0	0	0	0	0	128300	0	0	0	0	0	0	0	0	0	0	0	0	800	0	0	0
755.5	0	0	0	0	0	0	0	0	0	265600	0	0	0	4895400	0	0	0	0	0	0	114400	0	0	0	0	0	0	0	0	0	0	0	0	900	0	0	0
756.5	0	0	0	0	0	0	0	0	0	266100	0	0	0	5005600	0	0	0	0	0	0	101700	0	0	0	0	0	0	0	0	0	0	0	0	1000	0	0	0
757.5	0	0	0	0	0	0	0	0	0	266500	0	0	0	5113500	0	0	0	0	0	0	90100	0	0	0	0	0	0	0	0	0	0	0	0	1100	0	0	0
758.5	0	0	0	0	0	0	0	0	0	266700	0	0	0	5218500	0	0	0	0	0	0	79600	0	0	0	0	0	0	0	0	0	0	0	0	1200	0	0	0
759.5	0	0	0	0	0	0	0	0	0	266800	0	0	0	5320200	0	0	0	0	0	0	70200	0	0	0	0	0	0	0	0	0	0	0	0	1300	0	0	0
760.5	0	0	0	0	0	0	0	0	0	266700	0	0	0	5418100	0	0	0	0	0	0	61700	0	0	0	0	0	0	0	0	0	0	0	0	1500	0	0	0
761.5	0	0	0	0	0	0	0	0	0	266400	0	0	0	5511800	0	0	0	0	0	0	54000	0	0	0	0	0	0	0	0	0	0	0	0	1600	0	0	0
762.5	0	0	0	0	0	0	0	0	0	265900	0	0	0	5600700	0	0	0	0	0	0	47200	0	0	0	0	0	0	0	0	0	0	0	0	1700	0	0	0
763.5	0	0	0	0	0	0	0	0	0	265300	0	0	0	5684400	0	0	0	0	0	0	41200	0	0	0	0	0	0	0	0	0	0	0	0	1900	0	0	0
764.5	0	0	0	0	0	0	0	0	0	264500	0	0	0	5762400	0	0	0	0	0	0	35800	0	0	0	0	0	0	0	0	0	0	0	0	2100	0	0	0
765.5	0	0	0	0	0	0	0	0	0	263600	0	0	0	5834300	0	0	0	0	0	0	31000	0	0	0	0	0	0	0	0	0	0	0	0	2200	0	0	0
766.5	0	0	0	0	0	0	0	0	0	262500	0	0	0	5899500	0	0	0	0	0	0	26800	0	0	0	0	0	0	0	0	0	0	0	0	2400	0	0	0
767.5	0	0	0	0	0	0	0	0	0	261200	0	0	0	5957600	0	0	0	0	0	0	23100	0	0	0	0	0	0	0	0	0	0	0	0	2600	0	0	0
768.5	0	0	0	0	0	0	0	0	0	259800	0	0	0	6008300	0	0	0	0	0	0	19800	0	0	0	0	0	0	0	0	0	0	0	0	2800	0	0	0
769.5	0	0	0	0	0	0	0	0	0	258200	0	0	0	6051100	0	0	0	0	0	0	17000	0	0	0	0	0	0	0	0	0	0	0	0	3000	0	0	0
770.5	0	0	0	0	0	0	0	0	0	256500	0	0	0	6085700	0	0	0	0	0	0	14500	0	0	0	0	0	0	0	0	0	0	0	0	3200	0	0	0
771.5	0	0	0	0	0	0	0	0	0	254600	0	0	0	6111700	0	0	0	0	0	0	12400	0	0	0	0	0	0	0	0	0	0	0	0	3400	0	0	0
772.5	0	0	0	0	0	0	0	0	0	252600	0	0	0	6128800	0	0	0	0	0	0	10500	0	0	0	0	0	0	0	0	0	0	0	0	3600	0	0	0
773.5	0	0	0	0	0	0	0	0	0	250400	0	0	0	6136800	0	0	0	0	0	0	8900	0	0	0	0	0	0	0	0	0	0	0	0	3900	0	0	0
774.5	0	0	0	0	0	0	0	0	0	248200	0	0	0	6135500	0	0	0	0	0	0	7500	0	0	0	0	0	0	0	0	0	0	0	0	4100	0	0	0
775.5	0	0	0	0	0	0	0	0	0	245700	0	0	0	6124600	0	0	0	0	0	0	6400	0	0	0	0	0	0	0	0	0	0	0	0	4300	0	0	0
776.5	0	0	0	0	0	0	0	0	0	243200	0	0	0	6104200	0	0	0	0	0	0	5300	0	0	0	0	0	0	0	0	0	0	0	0	4500	0	0	0
777.5	0	0	0	0	0	0	0	0	0	240500	0	0	0	6074100	0	0	0	0	0	0	4500	0	0	0	0	0	0	0	0	0	0	0	0	4700	0	0	0
778.5	0	0	0	0	0	0	0	0	0	237800	0	0	0	6034200	0	0	0	0	0	0	3700	0	0	0	0	0	0	0	0	0	0	0	0	4900	0	0	0
779.5	0	0	0	0	0	0	0	0	0	234900	0	0	0	5984700	0	0	0	0	0	0	3100	0	0	0	0	0	0	0	0	0	0	0	0	5100	0	0	0
780.5	0	0	0	0	0	0	0	0	0	231900	0	0	0	5925700	0	0	0	0	0	0	2600	0	0	0	0	0	0	0	0	0	0	0	0	5300	0	0	0
781.5	0	0	0	0	0	0	0	0	0	228800	0	0	0	5857200	0	0	0	0	0	0	2200	0	0	0	0	0	0	0	0	0	0	0	0	5400	0	0	0
782.5	0	0	0	0	0	0	0	0	0	225600	0	0	0	5779500	0	0	0	0	0	0	1800	0	0	0	0	0	0	0	0	0	0	0	0	5600	0	0	0
783.5	0	0	0	0	0	0	0	0	0	222400	0	0	0	5692900	0	0	0	0	0	0	1500	0	0	0	0	0	0	0	0	0	0	0	0	5700	0	0	0
784.5	0	0	0	0	0	0	0	0	0	219000	0	0	0	5597600	0	0	0	0	0	0	1200	0	0	0	0	0	0	0	0	0	0	0	0	5900	0	0	0
785.5	0	0	0	0	0	0	0	0	0	215600	0	0	0	5494000	0	0	0	0	0	0	1000	0	0	0	0	0	0	0	0	0	0	0	0	6000	0	0	0
786.5	0	0	0	0	0	0	0	0	0	212100	0	0	0	5382500	0	0	0	0	0	0	800	0	0	0	0	0	0	0	0	0	0	0	0	6100	0	0	0
787.5	0	0	0	0	0	0	0	0	0	208500	0	0	0	5263600	0	0	0	0	0	0	700	0	0	0	0	0	0	0	0	0	0	0	0	6100	0	0	0
788.5	0	0	0	0	0	0	0	0	0	204900	0	0	0	5137800	0	0	0	0	0	0	500	0	0	0	0	0	0	0	0	0	0	0	0	6200	0	0	0
789.5	0	0	0	0	0	0	0	0	0	201200	0	0	0	5005600	0	0	0	0	0	0	400	0	0	0	0	0	0	0	0	0	0	0	0	6200	0	0	0
790.5	0	0	0	0	0	0	0	0	0	197500	0	0	0	4867600	0	0	0	0	0	0	400	0	0	0	0	0	0	0	0	0	0	0	0	6200	0	0	0
791.5	0	0	0	0	0	0	0	0	0	193700	0	0	0	4724300	0	0	0	0	0	0	300	0	0	0	0	0	0	0	0	0	0	0	0	6200	0	0	0
792.5	0	0	0	0	0	0	0	0	0	189900	0	0	0	4576300	0	0	0	0	0	0	200	0	0	0	0	0	0	0	0	0	0	0	0	6100	0	0	0
793.5	0	0	0	0	0	0	0	0	0	186000	0	0	0	4424400	0	0	0	0	0	0	200	0	0	0	0	0	0	0	0	0	0	0	0	6000	0	0	0
794.5	0	0	0	0	0	0	0	0	0	182200	0	0	0	4269100	0	0	0	0	0	0	100	0	0	0	0	0	0	0	0	0	0	0	0	5900	0	0	0
795.5	0	0	0	0	0	0	0	0	0	178300	0	0	0	4111200	0	0	0	0	0	0	100	0	0	0	0	0	0	0	0	0	0	0	0	5800	0	0	0
796.5	0	0	0	0	0	0	0	0	0	174400	0	0	0	3951100	0	0	0	0	0	0	0	0	0	0	0	0	0	0	0	0	0	0	0	5700	0	0	0
797.5	0	0	0	0	0	0	0	0	0	170400	0	0	0	3789700	0	0	0	0	0	0	0	0	0	0	0	0	0	0	0	0	0	0	0	5500	0	0	0
798.5	0	0	0	0	0	0	0	0	0	166500	0	0	0	3627500	0	0	0	0	0	0	0	0	0	0	0	0	0	0	0	0	0	0	0	5400	0	0	0
799.5	0	0	0	0	0	0	0	0	0	162600	0	0	0	3465200	0	0	0	0	0	0	0	0	0	0	0	0	0	0	0	0	0	0	0	5200	0	0	0
800.5	0	0	0	0	0	0	0	0	0	158600	0	0	0	3303400	0	0	0	0	0	0	0	0	0	0	0	0	0	0	0	0	0	0	0	5000	0	0	0
801.5	0	0	0	0	0	0	0	0	0	154700	0	0	0	3142600	0	0	0	0	0	0	0	0	0	0	0	0	0	0	0	0	0	0	0	4800	0	0	0
802.5	0	0	0	0	0	0	0	0	0	150800	0	0	0	2983500	0	0	0	0	0	0	0	0	0	0	0	0	0	0	0	0	0	0	0	4500	0	0	0
803.5	0	0	0	0	0	0	0	0	0	146900	0	0	0	2826500	0	0	0	0	0	0	0	0	0	0	0	0	0	0	0	0	0	0	0	4300	0	0	0
804.5	0	0	0	0	0	0	0	0	0	143000	0	0	0	2672200	0	0	0	0	0	0	0	0	0	0	0	0	0	0	0	0	0	0	0	4100	0	0	0
805.5	0	0	0	0	0	0	0	0	0	139200	0	0	0	2521000	0	0	0	0	0	0	0	0	0	0	0	0	0	0	0	0	0	0	0	3800	0	0	0
806.5	0	0	0	0	0	0	0	0	0	135400	0	0	0	2373300	0	0	0	0	0	0	0	0	0	0	0	0	0	0	0	0	0	0	0	3600	0	0	0
807.5	0	0	0	0	0	0	0	0	0	131600	0	0	0	2229500	0	0	0	0	0	0	0	0	0	0	0	0	0	0	0	0	0	0	0	3400	0	0	0
808.5	0	0	0	0	0	0	0	0	0	127800	0	0	0	2090000	0	0	0	0	0	0	0	0	0	0	0	0	0	0	0	0	0	0	0	3100	0	0	0
809.5	0	0	0	0	0	0	0	0	0	124100	0	0	0	1955000	0	0	0	0	0	0	0	0	0	0	0	0	0	0	0	0	0	0	0	2900	0	0	0
810.5	0	0	0	0	0	0	0	0	0	120400	0	0	0	1824700	0	0	0	0	0	0	0	0	0	0	0	0	0	0	0	0	0	0	0	2700	0	0	0
811.5	0	0	0	0	0	0	0	0	0	116800	0	0	0	1699500	0	0	0	0	0	0	0	0	0	0	0	0	0	0	0	0	0	0	0	2400	0	0	0
812.5	0	0	0	0	0	0	0	0	0	113200	0	0	0	1579500	0	0	0	0	0	0	0	0	0	0	0	0	0	0	0	0	0	0	0	2200	0	0	0
813.5	0	0	0	0	0	0	0	0	0	109700	0	0	0	1464700	0	0	0	0	0	0	0	0	0	0	0	0	0	0	0	0	0	0	0	2000	0	0	0
814.5	0	0	0	0	0	0	0	0	0	106200	0	0	0	1355400	0	0	0	0	0	0	0	0	0	0	0	0	0	0	0	0	0	0	0	1800	0	0	0
815.5	0	0	0	0	0	0	0	0	0	102800	0	0	0	1251400	0	0	0	0	0	0	0	0	0	0	0	0	0	0	0	0	0	0	0	1700	0	0	0
816.5	0	0	0	0	0	0	0	0	0	99400	0	0	0	1153000	0	0	0	0	0	0	0	0	0	0	0	0	0	0	0	0	0	0	0	1500	0	0	0
817.5	0	0	0	0	0	0	0	0	0	96100	0	0	0	1059900	0	0	0	0	0	0	0	0	0	0	0	0	0	0	0	0	0	0	0	1300	0	0	0
818.5	0	0	0	0	0	0	0	0	0	92800	0	0	0	972200	0	0	0	0	0	0	0	0	0	0	0	0	0	0	0	0	0	0	0	1200	0	0	0
819.5	0	0	0	0	0	0	0	0	0	89600	0	0	0	889800	0	0	0	0	0	0	0	0	0	0	0	0	0	0	0	0	0	0	0	1100	0	0	0
820.5	0	0	0	0	0	0	0	0	0	86500	0	0	0	812600	0	0	0	0	0	0	0	0	0	0	0	0	0	0	0	0	0	0	0	900	0	0	0
821.5	0	0	0	0	0	0	0	0	0	83500	0	0	0	740400	0	0	0	0	0	0	0	0	0	0	0	0	0	0	0	0	0	0	0	800	0	0	0
822.5	0	0	0	0	0	0	0	0	0	80500	0	0	0	673200	0	0	0	0	0	0	0	0	0	0	0	0	0	0	0	0	0	0	0	700	0	0	0
823.5	0	0	0	0	0	0	0	0	0	77500	0	0	0	610700	0	0	0	0	0	0	0	0	0	0	0	0	0	0	0	0	0	0	0	600	0	0	0
824.5	0	0	0	0	0	0	0	0	0	74700	0	0	0	552800	0	0	0	0	0	0	0	0	0	0	0	0	0	0	0	0	0	0	0	500	0	0	0
825.5	0	0	0	0	0	0	0	0	0	71900	0	0	0	499300	0	0	0	0	0	0	0	0	0	0	0	0	0	0	0	0	0	0	0	500	0	0	0
826.5	0	0	0	0	0	0	0	0	0	69100	0	0	0	449900	0	0	0	0	0	0	0	0	0	0	0	0	0	0	0	0	0	0	0	400	0	0	0
827.5	0	0	0	0	0	0	0	0	0	66500	0	0	0	404600	0	0	0	0	0	0	0	0	0	0	0	0	0	0	0	0	0	0	0	300	0	0	0
828.5	0	0	0	0	0	0	0	0	0	63900	0	0	0	363000	0	0	0	0	0	0	0	0	0	0	0	0	0	0	0	0	0	0	0	300	0	0	0
829.5	0	0	0	0	0	0	0	0	0	61400	0	0	0	324900	0	0	0	0	0	0	0	0	0	0	0	0	0	0	0	0	0	0	0	300	0	0	0
830.5	0	0	0	0	0	0	0	0	0	58900	0	0	0	290200	0	0	0	0	0	0	0	0	0	0	0	0	0	0	0	0	0	0	0	200	0	0	0
831.5	0	0	0	0	0	0	0	0	0	56500	0	0	0	258700	0	0	0	0	0	0	0	0	0	0	0	0	0	0	0	0	0	0	0	200	0	0	0
832.5	0	0	0	0	0	0	0	0	0	54200	0	0	0	230000	0	0	0	0	0	0	0	0	0	0	0	0	0	0	0	0	0	0	0	200	0	0	0
833.5	0	0	0	0	0	0	0	0	0	52000	0	0	0	204100	0	0	0	0	0	0	0	0	0	0	0	0	0	0	0	0	0	0	0	100	0	0	0
834.5	0	0	0	0	0	0	0	0	0	49800	0	0	0	180700	0	0	0	0	0	0	0	0	0	0	0	0	0	0	0	0	0	0	0	100	0	0	0
835.5	0	0	0	0	0	0	0	0	0	47700	0	0	0	159600	0	0	0	0	0	0	0	0	0	0	0	0	0	0	0	0	0	0	0	0	0	0	0
836.5	0	0	0	0	0	0	0	0	0	45600	0	0	0	140700	0	0	0	0	0	0	0	0	0	0	0	0	0	0	0	0	0	0	0	0	0	0	0
837.5	0	0	0	0	0	0	0	0	0	43700	0	0	0	123700	0	0	0	0	0	0	0	0	0	0	0	0	0	0	0	0	0	0	0	0	0	0	0
838.5	0	0	0	0	0	0	0	0	0	41700	0	0	0	108500	0	0	0	0	0	0	0	0	0	0	0	0	0	0	0	0	0	0	0	0	0	0	0
839.5	0	0	0	0	0	0	0	0	0	39900	0	0	0	95000	0	0	0	0	0	0	0	0	0	0	0	0	0	0	0	0	0	0	0	0	0	0	0
840.5	0	0	0	0	0	0	0	0	0	38100	0	0	0	83000	0	0	0	0	0	0	0	0	0	0	0	0	0	0	0	0	0	0	0	0	0	0	0
841.5	0	0	0	0	0	0	0	0	0	36400	0	0	0	72400	0	0	0	0	0	0	0	0	0	0	0	0	0	0	0	0	0	0	0	0	0	0	0
842.5	0	0	0	0	0	0	0	0	0	34700	0	0	0	62900	0	0	0	0	0	0	0	0	0	0	0	0	0	0	0	0	0	0	0	0	0	0	0
843.5	0	0	0	0	0	0	0	0	0	33100	0	0	0	54600	0	0	0	0	0	0	0	0	0	0	0	0	0	0	0	0	0	0	0	0	0	0	0
844.5	0	100	0	0	0	0	0	0	0	31500	0	0	0	47300	0	0	0	0	0	0	0	0	0	0	0	0	0	0	0	0	0	0	0	0	0	0	0
845.5	0	100	0	0	0	0	0	0	0	30000	0	0	0	40900	0	0	0	0	0	0	0	0	0	0	0	0	0	0	0	0	0	0	0	0	0	0	0
846.5	0	100	0	0	0	0	0	0	0	28600	0	0	0	35200	0	0	0	0	0	0	0	0	0	0	0	0	0	0	0	0	0	0	0	0	0	0	0
847.5	0	200	0	0	0	0	0	0	0	27200	0	0	0	30300	0	0	0	0	0	0	0	0	0	0	0	0	0	0	0	0	0	0	0	0	0	0	0
848.5	0	200	0	0	0	0	0	0	0	25900	0	0	0	26000	0	0	0	0	0	0	0	0	0	0	0	0	0	0	0	0	0	0	0	0	0	0	0
849.5	0	300	0	0	0	0	0	0	0	24600	0	0	0	22300	0	0	0	0	0	0	0	0	0	0	0	0	0	0	0	0	0	0	0	0	0	0	0
850.5	0	300	0	0	0	0	0	0	0	23400	0	0	0	19000	0	0	0	0	0	0	0	0	0	0	0	0	0	0	0	0	0	0	0	0	0	0	0
851.5	0	400	0	0	0	0	0	0	0	22200	0	0	0	16200	0	0	0	0	0	0	0	0	0	0	0	0	0	0	0	0	0	0	0	0	0	0	0
852.5	0	400	0	0	0	0	0	0	0	21100	0	0	0	13800	0	0	0	0	0	0	0	0	0	0	0	0	0	0	0	0	0	0	0	0	0	0	0
853.5	0	500	0	0	0	0	0	0	0	20000	0	0	0	11700	0	0	0	0	0	0	0	0	0	0	0	0	0	0	0	0	0	0	0	0	0	0	0
854.5	0	600	0	0	0	0	0	0	0	19000	0	0	0	9900	0	0	0	0	0	0	0	0	0	0	0	0	0	0	0	0	0	0	0	0	0	0	0
855.5	0	700	0	0	0	0	0	0	0	18000	0	0	0	8400	0	0	0	0	0	0	0	0	0	0	0	0	0	0	0	0	0	0	0	0	0	0	0
856.5	0	800	0	0	0	0	0	0	0	17100	0	0	0	7100	0	0	0	0	0	0	0	0	0	0	0	0	0	0	0	0	0	0	0	0	0	0	0
857.5	0	900	0	0	0	0	0	0	0	16200	0	0	0	6000	0	0	0	0	0	0	0	0	0	0	0	0	0	0	0	0	0	0	0	0	0	0	0
858.5	0	1100	0	0	0	0	0	0	0	15300	0	0	0	5000	0	0	0	0	0	0	0	0	0	0	0	0	0	0	0	0	0	0	0	0	0	0	0
859.5	0	1300	0	0	0	0	0	0	0	14500	0	0	0	4200	0	0	0	0	0	0	0	0	0	0	0	0	0	0	0	0	0	0	0	0	0	0	0
860.5	0	1500	0	0	0	0	0	0	0	13700	0	0	0	3500	0	0	0	0	0	0	0	0	0	0	0	0	0	0	0	0	0	0	0	0	0	0	0
861.5	0	1800	0	0	0	0	0	0	0	12900	0	0	0	2900	0	0	0	0	0	0	0	0	0	0	0	0	0	0	0	0	0	0	0	0	0	0	0
862.5	0	2100	0	0	0	0	0	0	0	12200	0	0	0	2400	0	0	0	0	0	0	0	0	0	0	0	0	0	0	0	0	0	0	0	0	0	0	0
863.5	0	2400	0	0	0	0	0	0	0	11600	0	0	0	2000	0	0	0	0	0	0	0	0	0	0	0	0	0	0	0	0	0	0	0	0	0	0	0
864.5	0	2800	0	0	0	0	0	0	0	10900	0	0	0	1700	0	0	0	0	0	0	0	0	0	0	0	0	0	0	0	0	0	0	0	0	0	0	0
865.5	0	3200	0	0	0	0	0	0	0	10300	0	0	0	1400	0	0	0	0	0	0	0	0	0	0	0	0	0	0	0	0	0	0	0	0	0	0	0
866.5	0	3700	0	0	0	0	0	0	0	9700	0	0	0	1200	0	0	0	0	0	0	0	0	0	0	0	0	0	0	0	0	0	0	0	0	0	0	0
867.5	0	4300	0	0	0	0	0	0	0	9100	0	0	0	900	0	0	0	0	0	0	0	0	0	0	0	0	0	0	0	0	0	0	0	0	0	0	0
868.5	0	4900	0	0	0	0	0	0	0	8600	0	0	0	800	0	0	0	0	0	0	0	0	0	0	0	0	0	0	0	0	0	0	0	0	0	0	0
869.5	0	5700	0	0	0	0	0	0	0	8100	0	0	0	600	0	0	0	0	0	0	0	0	0	0	0	0	0	0	0	0	0	0	0	0	0	0	0
870.5	0	6500	0	0	0	0	0	0	0	7600	0	0	0	500	0	0	0	0	0	0	0	0	0	0	0	0	0	0	0	0	0	0	0	0	0	0	0
871.5	0	7500	0	0	0	0	0	0	0	7200	0	0	0	400	0	0	0	0	0	0	0	0	0	0	0	0	0	0	0	0	0	0	0	0	0	0	0
872.5	0	8600	0	0	0	0	0	0	0	6800	0	0	0	400	0	0	0	0	0	0	0	0	0	0	0	0	0	0	0	0	0	0	0	0	0	0	0
873.5	0	9800	0	0	0	0	0	0	0	6400	0	0	0	300	0	0	0	0	0	0	0	0	0	0	0	0	0	0	0	0	0	0	0	0	0	0	0
874.5	0	11100	0	0	0	0	0	0	0	6000	0	0	0	200	0	0	0	0	0	0	0	0	0	0	0	0	0	0	0	0	0	0	0	0	0	0	0
875.5	0	12700	0	0	0	0	0	0	0	5600	0	0	0	200	0	0	0	0	0	0	0	0	0	0	0	0	0	0	0	0	0	0	0	0	0	0	0
876.5	0	14400	0	0	0	0	0	0	0	5300	0	0	0	200	0	0	0	0	0	0	0	0	0	0	0	0	0	0	0	0	0	0	0	0	0	0	0
877.5	0	16300	0	0	0	0	0	0	0	4900	0	0	0	100	0	0	0	0	0	0	0	0	0	0	0	0	0	0	0	0	0	0	0	0	0	0	0
878.5	0	18400	0	0	0	0	0	0	0	4600	0	0	0	0	0	0	0	0	0	0	0	0	0	0	0	0	0	0	0	0	0	0	0	0	0	0	0
879.5	0	20800	0	0	0	0	0	0	0	4300	0	0	0	0	0	0	0	0	0	0	0	0	0	0	0	0	0	0	0	0	0	0	0	0	0	0	0
880.5	0	23400	0	0	0	0	0	0	0	4100	0	0	0	0	0	0	0	0	0	0	0	0	0	0	0	0	0	0	0	0	0	0	0	0	0	0	0
881.5	0	26400	0	0	0	0	0	0	0	3800	0	0	0	0	0	0	0	0	0	0	0	0	0	0	0	0	0	0	0	0	0	0	0	0	0	0	0
882.5	0	29600	0	0	0	0	0	0	0	3600	0	0	0	0	0	0	0	0	0	0	0	0	0	0	0	0	0	0	0	0	0	0	0	0	0	0	0
883.5	0	33200	0	0	0	0	0	0	0	3300	0	0	0	0	0	0	0	0	0	0	0	0	0	0	0	0	0	0	0	0	0	0	0	0	0	0	0
884.5	0	37100	0	0	0	0	0	0	0	3100	0	0	0	0	0	0	0	0	0	0	0	0	0	0	0	0	0	0	0	0	0	0	0	0	0	0	0
885.5	0	41400	0	0	0	0	0	0	0	2900	0	0	0	0	0	0	0	0	0	0	0	0	0	0	0	0	0	0	0	0	0	0	0	0	0	0	0
886.5	0	46200	0	0	0	0	0	0	0	2700	0	0	0	0	0	0	0	0	0	0	0	0	0	0	0	0	0	0	0	0	0	0	0	0	0	0	0
887.5	0	51400	0	0	0	0	0	0	0	2500	0	0	0	0	0	0	0	0	0	0	0	0	0	0	0	0	0	0	0	0	0	0	0	0	0	0	0
888.5	0	57000	0	0	0	0	0	0	0	2400	0	0	0	0	0	0	0	0	0	0	0	0	0	0	0	0	0	0	0	0	0	0	0	0	0	0	0
889.5	0	63200	0	0	0	0	0	0	0	2200	0	0	0	0	0	0	0	0	0	0	0	0	0	0	0	0	0	0	0	0	0	0	0	0	0	0	0
890.5	0	69900	0	0	0	0	0	0	0	2100	0	0	0	0	0	0	0	0	0	0	0	0	0	0	0	0	0	0	0	0	0	0	0	0	0	0	0
891.5	0	77200	0	0	0	0	0	0	0	1900	0	0	0	0	0	0	0	0	0	0	0	0	0	0	0	0	0	0	0	0	0	0	0	0	0	0	0
892.5	0	85000	0	0	0	0	0	0	0	1800	0	0	0	0	0	0	0	0	0	0	0	0	0	0	0	0	0	0	0	0	0	0	0	0	0	0	0
893.5	0	93500	0	0	0	0	0	0	0	1700	0	0	0	0	0	0	0	0	0	0	0	0	0	0	0	0	0	0	0	0	0	0	0	0	0	0	0
894.5	0	102600	0	0	0	0	0	0	0	1600	0	0	0	0	0	0	0	0	0	0	0	0	0	0	0	0	0	0	0	0	0	0	0	0	0	0	0
895.5	0	112400	0	0	0	0	0	0	0	1400	0	0	0	0	0	0	0	0	0	0	0	0	0	0	0	0	0	0	0	0	0	0	0	0	0	0	0
896.5	0	122900	0	0	0	0	0	0	0	1300	0	0	0	0	0	0	0	0	0	0	0	0	0	0	0	0	0	0	0	0	0	0	0	0	0	0	0
897.5	0	134200	0	0	0	0	0	0	0	1300	0	0	0	0	0	0	0	0	0	0	0	0	0	0	0	0	0	0	0	0	0	0	0	0	0	0	0
898.5	0	146200	0	0	0	0	0	0	0	1200	0	0	0	0	0	0	0	0	0	0	0	0	0	0	0	0	0	0	0	0	0	0	0	0	0	0	0
899.5	0	158900	0	0	0	0	0	0	0	1100	0	0	0	0	0	0	0	0	0	0	0	0	0	0	0	0	0	0	0	0	0	0	0	0	0	0	0
900.5	0	172400	0	0	0	0	0	0	0	1000	0	0	0	0	0	0	0	0	0	0	0	0	0	0	0	0	0	0	0	0	0	0	0	0	0	0	0
901.5	0	186700	0	0	0	0	0	0	0	900	0	0	0	0	0	0	0	0	0	0	0	0	0	0	0	0	0	0	0	0	0	0	0	0	0	0	0
902.5	0	201900	0	0	0	0	0	0	0	900	0	0	0	0	0	0	0	0	0	0	0	0	0	0	0	0	0	0	0	0	0	0	0	0	0	0	0
903.5	0	217800	0	0	0	0	0	0	0	800	0	0	0	0	0	0	0	0	0	0	0	0	0	0	0	0	0	0	0	0	0	0	0	0	0	0	0
904.5	0	234500	0	0	0	0	0	0	0	700	0	0	0	0	0	0	0	0	0	0	0	0	0	0	0	0	0	0	0	0	0	0	0	0	0	0	0
905.5	0	252000	0	0	0	0	0	0	0	700	0	0	0	0	0	0	0	0	0	0	0	0	0	0	0	0	0	0	0	0	0	0	0	0	0	0	0
906.5	0	270300	0	0	0	0	0	0	0	600	0	0	0	0	0	0	0	0	0	0	0	0	0	0	0	0	0	0	0	0	0	0	0	0	0	0	0
907.5	0	289400	0	0	0	0	0	0	0	600	0	0	0	0	0	0	0	0	0	0	0	0	0	0	0	0	0	0	0	0	0	0	0	0	0	0	0
908.5	0	309200	0	0	0	0	0	0	0	500	0	0	0	0	0	0	0	0	0	0	0	0	0	0	0	0	0	0	0	0	0	0	0	0	0	0	0
909.5	0	329700	0	0	0	0	0	0	0	500	0	0	0	0	0	0	0	0	0	0	0	0	0	0	0	0	0	0	0	0	0	0	0	0	0	0	0
910.5	0	350900	0	0	0	0	0	0	0	500	0	0	0	0	0	0	0	0	0	0	0	0	0	0	0	0	0	0	0	0	0	0	0	0	0	0	0
911.5	0	372800	0	0	0	0	0	0	0	400	0	0	0	0	0	0	0	0	0	0	0	0	0	0	0	0	0	0	0	0	0	0	0	0	0	0	0
912.5	0	395200	0	0	0	0	0	0	0	400	0	0	0	0	0	0	0	0	0	0	0	0	0	0	0	0	0	0	0	0	0	0	0	0	0	0	0
913.5	0	418200	0	0	0	0	0	0	0	400	0	0	0	0	0	0	0	0	0	0	0	0	0	0	0	0	0	0	0	0	0	0	0	0	0	0	0
914.5	0	441700	0	0	0	0	0	0	0	300	0	0	0	0	0	0	0	0	0	0	0	0	0	0	0	0	0	0	0	0	0	0	0	0	0	0	0
915.5	0	465500	0	0	0	0	0	0	0	300	0	0	0	0	0	0	0	0	0	0	0	0	0	0	0	0	0	0	0	0	0	0	0	0	0	0	0
916.5	0	489700	0	0	0	0	0	0	0	300	0	0	0	0	0	0	0	0	0	0	0	0	0	0	0	0	0	0	0	0	0	0	0	0	0	0	0
917.5	0	514200	0	0	0	0	0	0	0	300	0	0	0	0	0	0	0	0	0	0	0	0	0	0	0	0	0	0	0	0	0	0	0	0	0	0	0
918.5	0	538900	0	0	0	0	0	0	0	200	0	0	0	0	0	0	0	0	0	0	0	0	0	0	0	0	0	0	0	0	0	0	0	0	0	0	0
919.5	0	563600	0	0	0	0	0	0	0	200	0	0	0	0	0	0	0	0	0	0	0	0	0	0	0	0	0	0	0	0	0	0	0	0	0	0	0
920.5	0	588400	0	0	0	0	0	0	0	200	0	0	0	0	0	0	0	0	0	0	0	0	0	0	0	0	0	0	0	0	0	0	0	0	0	0	0
921.5	0	613000	0	0	0	0	0	0	0	200	0	0	0	0	0	0	0	0	0	0	0	0	0	0	0	0	0	0	0	0	0	0	0	0	0	0	0
922.5	0	637400	0	0	0	0	0	0	0	200	0	0	0	0	0	0	0	0	0	0	0	0	0	0	0	0	0	0	0	0	0	0	0	0	0	0	0
923.5	0	661500	0	0	0	0	0	0	0	200	0	0	0	0	0	0	0	0	0	0	0	0	0	0	0	0	0	0	0	0	0	0	0	0	0	0	0
924.5	0	685200	0	0	0	0	0	0	0	200	0	0	0	0	0	0	0	0	0	0	0	0	0	0	0	0	0	0	0	0	0	0	0	0	0	0	0
925.5	0	708400	0	0	0	0	0	0	0	100	0	0	0	0	0	0	0	0	0	0	0	0	0	0	0	0	0	0	0	0	0	0	0	0	0	0	0
926.5	0	731000	0	0	0	0	0	0	0	100	0	0	0	0	0	0	0	0	0	0	0	0	0	0	0	0	0	0	0	0	0	0	0	0	0	0	0
927.5	0	752800	0	0	0	0	0	0	0	100	0	0	0	0	0	0	0	0	0	0	0	0	0	0	0	0	0	0	0	0	0	0	0	0	0	0	0
928.5	0	773700	0	0	0	0	0	0	0	100	0	0	0	0	0	0	0	0	0	0	0	0	0	0	0	0	0	0	0	0	0	0	0	0	0	0	0
929.5	0	793700	0	0	0	0	0	0	0	0	0	0	0	0	0	0	0	0	0	0	0	0	0	0	0	0	0	0	0	0	0	0	0	0	0	0	0
930.5	0	812700	0	0	0	0	0	0	0	0	0	0	0	0	0	0	0	0	0	0	0	0	0	0	0	0	0	0	0	0	0	0	0	0	0	0	0
931.5	0	830500	0	0	0	0	0	0	0	0	0	0	0	0	0	0	0	0	0	0	0	0	0	0	0	0	0	0	0	0	0	0	0	0	0	0	0
932.5	0	847000	0	0	0	0	0	0	0	0	0	0	0	0	0	0	0	0	0	0	0	0	0	0	0	0	0	0	0	0	0	0	0	0	0	0	0
933.5	0	862200	0	0	0	0	0	0	0	0	0	0	0	0	0	0	0	0	0	0	0	0	0	0	0	0	0	0	0	0	0	0	0	0	0	0	0
934.5	0	876000	0	0	0	0	0	0	0	0	0	0	0	0	0	0	0	0	0	0	0	0	0	0	0	0	0	0	0	0	0	0	0	0	0	0	0
935.5	0	888300	0	0	0	0	0	0	0	0	0	0	0	0	0	0	0	0	0	0	0	0	0	0	0	0	0	0	0	0	0	0	0	0	0	0	0
936.5	0	899100	0	0	0	0	0	0	0	0	0	0	0	0	0	0	0	0	0	0	0	0	0	0	0	0	0	0	0	0	0	0	0	0	0	0	0
937.5	0	908200	0	0	0	0	0	0	0	0	0	0	0	0	0	0	0	0	0	0	0	0	0	0	0	0	0	0	0	0	0	0	0	0	0	0	0
938.5	0	915700	0	0	0	0	0	0	0	0	0	0	0	0	0	0	0	0	0	0	0	0	0	0	0	0	0	0	0	0	0	0	0	0	0	0	0
939.5	0	921400	0	0	0	0	0	0	0	0	0	0	0	0	0	0	0	0	0	0	0	0	0	0	0	0	0	0	0	0	0	0	0	0	0	0	0
940.5	0	925400	0	0	0	0	0	0	0	0	0	0	0	0	0	0	0	0	0	0	0	0	0	0	0	0	0	0	0	0	0	0	0	0	0	0	0
941.5	0	927700	0	0	0	0	0	0	0	0	0	0	0	0	0	0	0	0	0	0	0	0	0	0	0	0	0	0	0	0	0	0	0	0	0	0	0
942.5	0	928100	0	0	0	0	0	0	0	0	0	0	0	0	0	0	0	0	0	0	0	0	0	0	0	0	0	0	0	0	0	0	0	0	0	0	0
943.5	0	926800	0	0	0	0	0	0	0	0	0	0	0	0	0	0	0	0	0	0	0	0	0	0	0	0	0	0	0	0	0	0	0	0	0	0	0
944.5	0	923800	0	0	0	0	0	0	0	0	0	0	0	0	0	0	0	0	0	0	0	0	0	0	0	0	0	0	0	0	0	0	0	0	0	0	0
945.5	0	918900	0	0	0	0	0	0	0	0	0	0	0	0	0	0	0	0	0	0	0	0	0	0	0	0	0	0	0	0	0	0	0	0	0	0	0
946.5	0	912400	0	0	0	0	0	0	0	0	0	0	0	0	0	0	0	0	0	0	0	0	0	0	0	0	0	0	0	0	0	0	0	0	0	0	0
947.5	0	904200	0	0	0	0	0	0	0	0	0	0	0	0	0	0	0	0	0	0	0	0	0	0	0	0	0	0	0	0	0	0	0	0	0	0	0
948.5	0	894300	0	0	0	0	0	0	0	0	0	0	0	0	0	0	0	0	0	0	0	0	0	0	0	0	0	0	0	0	0	0	0	0	0	0	0
949.5	0	882900	0	0	0	0	0	0	0	0	0	0	0	0	0	0	0	0	0	0	0	0	0	0	0	0	0	0	0	0	0	0	0	0	0	0	0
950.5	0	870000	0	0	0	0	0	0	0	0	0	0	0	0	0	0	0	0	0	0	0	0	0	0	0	0	0	0	0	0	0	0	0	0	0	0	0
951.5	0	855600	0	0	0	0	0	0	0	0	0	0	0	0	0	0	0	0	0	0	0	0	0	0	0	0	0	0	0	0	0	0	0	0	0	0	0
952.5	0	839900	0	0	0	0	0	0	0	0	0	0	0	0	0	0	0	0	0	0	0	0	0	0	0	0	0	0	0	0	0	0	0	0	0	0	0
953.5	0	822900	0	0	0	0	0	0	0	0	0	0	0	0	0	0	0	0	0	0	0	0	0	0	0	0	0	0	0	0	0	0	0	0	0	0	0
954.5	0	804800	0	0	0	0	0	0	0	0	0	0	0	0	0	0	0	0	0	0	0	0	0	0	0	0	0	0	0	0	0	0	0	0	0	0	0
955.5	0	785500	0	0	0	0	0	0	0	0	0	0	0	0	0	0	0	0	0	0	0	0	0	0	0	0	0	0	0	0	0	0	0	0	0	0	0
956.5	0	765300	0	0	0	0	0	0	0	0	0	0	0	0	0	0	0	0	0	0	0	0	0	0	0	0	0	0	0	0	0	0	0	0	0	0	0
957.5	0	744200	0	0	0	0	0	0	0	0	0	0	0	0	0	0	0	0	0	0	0	0	0	0	0	0	0	0	0	0	0	0	0	0	0	0	0
958.5	0	722300	0	0	0	0	0	0	0	0	0	0	0	0	0	0	0	0	0	0	0	0	0	0	0	0	0	0	0	0	0	0	0	0	0	0	0
959.5	0	699700	0	0	0	0	0	0	0	0	0	0	0	0	0	0	0	0	0	0	0	0	0	0	0	0	0	0	0	0	0	0	0	0	0	0	0
960.5	0	676600	0	0	0	0	0	0	0	0	0	0	0	0	0	0	0	0	0	0	0	0	0	0	0	0	0	0	0	0	0	0	0	0	0	0	0
961.5	0	653000	0	0	0	0	0	0	0	0	0	0	0	0	0	0	0	0	0	0	0	0	0	0	0	0	0	0	0	0	0	0	0	0	0	0	0
962.5	0	629100	0	0	0	0	0	0	0	0	0	0	0	0	0	0	0	0	0	0	0	0	0	0	0	0	0	0	0	0	0	0	0	0	0	0	0
963.5	0	604900	0	0	0	0	0	0	0	0	0	0	0	0	0	0	0	0	0	0	0	0	0	0	0	0	0	0	0	0	0	0	0	0	0	0	0
964.5	0	580500	0	0	0	0	0	0	0	0	0	0	0	0	0	0	0	0	0	0	0	0	0	0	0	0	0	0	0	0	0	0	0	0	0	0	0
965.5	0	556100	0	0	0	0	0	0	0	0	0	0	0	0	0	0	0	0	0	0	0	0	0	0	0	0	0	0	0	0	0	0	0	0	0	0	0
966.5	0	531700	0	0	0	0	0	0	0	0	0	0	0	0	0	0	0	0	0	0	0	0	0	0	0	0	0	0	0	0	0	0	0	0	0	0	0
967.5	0	507500	0	0	0	0	0	0	0	0	0	0	0	0	0	0	0	0	0	0	0	0	0	0	0	0	0	0	0	0	0	0	0	0	0	0	0
968.5	0	483500	0	0	0	0	0	0	0	0	0	0	0	0	0	0	0	0	0	0	0	0	0	0	0	0	0	0	0	0	0	0	0	0	0	0	0
969.5	0	459700	0	0	0	0	0	0	0	0	0	0	0	0	0	0	0	0	0	0	0	0	0	0	0	0	0	0	0	0	0	0	0	0	0	0	0
970.5	0	436300	0	0	0	0	0	0	0	0	0	0	0	0	0	0	0	0	0	0	0	0	0	0	0	0	0	0	0	0	0	0	0	0	0	0	0
971.5	0	413300	0	0	0	0	0	0	0	0	0	0	0	0	0	0	0	0	0	0	0	0	0	0	0	0	0	0	0	0	0	0	0	0	0	0	0
972.5	0	390900	0	0	0	0	0	0	0	0	0	0	0	0	0	0	0	0	0	0	0	0	0	0	0	0	0	0	0	0	0	0	0	0	0	0	0
973.5	0	368900	0	0	0	0	0	0	0	0	0	0	0	0	0	0	0	0	0	0	0	0	0	0	0	0	0	0	0	0	0	0	0	0	0	0	0
974.5	0	347600	0	0	0	0	0	0	0	0	0	0	0	0	0	0	0	0	0	0	0	0	0	0	0	0	0	0	0	0	0	0	0	0	0	0	0
975.5	0	326900	0	0	0	0	0	0	0	0	0	0	0	0	0	0	0	0	0	0	0	0	0	0	0	0	0	0	0	0	0	0	0	0	0	0	0
976.5	0	306800	0	0	0	0	0	0	0	0	0	0	0	0	0	0	0	0	0	0	0	0	0	0	0	0	0	0	0	0	0	0	0	0	0	0	0
977.5	0	287500	0	0	0	0	0	0	0	0	0	0	0	0	0	0	0	0	0	0	0	0	0	0	0	0	0	0	0	0	0	0	0	0	0	0	0
978.5	0	268900	0	0	0	0	0	0	0	0	0	0	0	0	0	0	0	0	0	0	0	0	0	0	0	0	0	0	0	0	0	0	0	0	0	0	0
979.5	0	251000	0	0	0	0	0	0	0	0	0	0	0	0	0	0	0	0	0	0	0	0	0	0	0	0	0	0	0	0	0	0	0	0	0	0	0
980.5	0	233900	0	0	0	0	0	0	0	0	0	0	0	0	0	0	0	0	0	0	0	0	0	0	0	0	0	0	0	0	0	0	0	0	0	0	0
981.5	0	217600	0	0	0	0	0	0	0	0	0	0	0	0	0	0	0	0	0	0	0	0	0	0	0	0	0	0	0	0	0	0	0	0	0	0	0
982.5	0	202000	0	0	0	0	0	0	0	0	0	0	0	0	0	0	0	0	0	0	0	0	0	0	0	0	0	0	0	0	0	0	0	0	0	0	0
983.5	0	187200	0	0	0	0	0	0	0	0	0	0	0	0	0	0	0	0	0	0	0	0	0	0	0	0	0	0	0	0	0	0	0	0	0	0	0
984.5	0	173200	0	0	0	0	0	0	0	0	0	0	0	0	0	0	0	0	0	0	0	0	0	0	0	0	0	0	0	0	0	0	0	0	0	0	0
985.5	0	160000	0	0	0	0	0	0	0	0	0	0	0	0	0	0	0	0	0	0	0	0	0	0	0	0	0	0	0	0	0	0	0	0	0	0	0
986.5	0	147500	0	0	0	0	0	0	0	0	0	0	0	0	0	0	0	0	0	0	0	0	0	0	0	0	0	0	0	0	0	0	0	0	0	0	0
987.5	0	135700	0	0	0	0	0	0	0	0	0	0	0	0	0	0	0	0	0	0	0	0	0	0	0	0	0	0	0	0	0	0	0	0	0	0	0
988.5	0	124600	0	0	0	0	0	0	0	0	0	0	0	0	0	0	0	0	0	0	0	0	0	0	0	0	0	0	0	0	0	0	0	0	0	0	0
989.5	0	114300	0	0	0	0	0	0	0	0	0	0	0	0	0	0	0	0	0	0	0	0	0	0	0	0	0	0	0	0	0	0	0	0	0	0	0
990.5	0	104600	0	0	0	0	0	0	0	0	0	0	0	0	0	0	0	0	0	0	0	0	0	0	0	0	0	0	0	0	0	0	0	0	0	0	0
991.5	0	95500	0	0	0	0	0	0	0	0	0	0	0	0	0	0	0	0	0	0	0	0	0	0	0	0	0	0	0	0	0	0	0	0	0	0	0
992.5	0	87100	0	0	0	0	0	0	0	0	0	0	0	0	0	0	0	0	0	0	0	0	0	0	0	0	0	0	0	0	0	0	0	0	0	0	0
993.5	0	79300	0	0	0	0	0	0	0	0	0	0	0	0	0	0	0	0	0	0	0	0	0	0	0	0	0	0	0	0	0	0	0	0	0	0	0
994.5	0	72100	0	0	0	0	0	0	0	0	0	0	0	0	0	0	0	0	0	0	0	0	0	0	0	0	0	0	0	0	0	0	0	0	0	0	0
995.5	0	65400	0	0	0	0	0	0	0	0	0	0	0	0	0	0	0	0	0	0	0	0	0	0	0	0	0	0	0	0	0	0	0	0	0	0	0
996.5	0	59200	0	0	0	0	0	0	0	0	0	0	0	0	0	0	0	0	0	0	0	0	0	0	0	0	0	0	0	0	0	0	0	0	0	0	0
997.5	0	53500	0	0	0	0	0	0	0	0	0	0	0	0	0	0	0	0	0	0	0	0	0	0	0	0	0	0	0	0	0	0	0	0	0	0	0
998.5	0	48300	0	0	0	0	0	0	0	0	0	0	0	0	0	0	0	0	0	0	0	0	0	0	0	0	0	0	0	0	0	0	0	0	0	0	0
999.5	0	43500	0	0	0	0	0	0	0	0	0	0	0	0	0	0	0	0	0	0	0	0	0	0	0	0	0	0	0	0	0	0	0	0	0	0	0

## Sheet: Fig. 1c
PE	Serum
22300000000	2500000000
7490000000	5540000000
5930000000	7250000000
11800000000	3840000000
3870000000	674000000
3660000000	2360000000
13800000000	8790000000
1210000000	2270000000
2590000000	1990000000
24400000000	9950000000
7970000000	1360000000
4390000000	292000000
40400000000	172000000
1720000000	3090000000
784000000	1520000000
3010000000	5710000000
12400000000	248000000
19400000000	246000000
584000000	5013000000
416000000	725151455
3580000000	1330000000
7240000000	457723448
7830000000	169402814
5230000000	381556084
6830000000	467598974
19200000000	246256131
9730000000	549020183
1500000000	716521355
8700000000	6572000000
9130000000	5910000000
6820000000	717004202
1340000000	654303175
13500000000	143942896
9010000000	1742000000
	6418000000
	1547000000
	3654000000

## Sheet: Fig. 1d
	Age	Particle Concentration	SD
	67	2.23343e+10	5.33132e+08
	83	7.49433e+09	1.22126e+09
	46	5.93433e+09	6.35381e+08
	68	1.18343e+10	1.09498e+09
	54	3.87433e+09	6.25479e+08
	84	3.66433e+09	2.76472e+08
	81	1.38343e+10	8.37294e+08
	77	1.21433e+09	2.75959e+08
	73	2.59433e+09	2.88743e+08
	25	2.44343e+10	3.46268e+08
	85	7.97433e+09	2.92543e+08
	68	4.39433e+09	6.07572e+08
	55	4.04343e+10	1.04665e+09
	71	1.72433e+09	3.32189e+08
	75
	83	7.84333e+08	2.75191e+08
	92	3.01433e+09	2.95771e+08
	87	1.24343e+10	5.5558e+08
	69	1.94343e+10	7.50056e+08
	30	5.84333e+08	2.76379e+08
	66	4.16333e+08	2.74975e+08
	21	3.58433e+09	3.14796e+08
	65
	62	7.24433e+09	4.28511e+08
	72	7.83433e+09	3.19807e+08
	75	5.23433e+09	5.47774e+08
	69	6.83433e+09	5.37424e+08
	76	1.92343e+10	9.88878e+08
	53	9.73433e+09	3.84371e+08
	52	1.50433e+09	2.87411e+08
	51	8.70433e+09	3.42645e+08
	67
	58	9.13433e+09	8.94193e+08
	34	6.82433e+09	3.86477e+08
	61	1.34433e+09	2.74669e+08
	80	1.35343e+10	3.28848e+08
	53	9.01433e+09	3.05073e+08

## Sheet: Fig. 1e&f
ID	Al	V	Cr	Mn	Fe	Co	Ni	Cu	Zn	As	Se	Sr	Ag	Cd	Ba	U	Ti	Pt
P01	175±34	0.14±0.06	0.69±0.20	5.7±0.1	14±2	0.06±0.06	ND	ND	ND	ND	ND	ND	ND	ND	4.8±0.2	ND	20±1	0.02±0.03
P02	278±10	0.11±0.07	0.49±0.21	5.0±0.1	39±4	ND	ND	ND	1.1±0.2	ND	ND	ND	ND	ND	1.9±0.5	ND	12±1	ND
P03	163±20	0.38±0.07	0.94±0.22	10±1	25±4	ND	ND	ND	ND	ND	ND	2.6±0.2	0.37±0.03	ND	1.2±0.4	ND	11±1	ND
P04	330±16	0.46±0.11	0.51±0.16	4.5±0.1	17±1	0.06±0.04	3.6±0.4	43±1	21±1	ND	ND	13±1	ND	ND	4.2±0.6	ND	5.8±0.2	ND
P05	56±14	0.63±0.07	0.20±0.06	3.8±0.1	22±2	ND	ND	ND	ND	ND	ND	4.2±0.2	ND	ND	1.9±0.2	ND	ND	ND
P06	ND	0.75±0.15	2.4±0.2	2.9±0.1	24±3	0.11±0.02	ND	ND	ND	ND	ND	15±1	ND	ND	7.5±0.8	ND	ND	ND
P07	169±25	0.82±0.08	1.3±0.1	1.8±0.1	22±2	ND	2.7±0.7	0.21±0.05	ND	ND	ND	3.8±0.1	ND	ND	4.4±0.4	ND	15±1	ND
P08	135±16	0.59±0.10	0.98±0.13	21±1	46±4	ND	ND	ND	3.5±0.7	ND	ND	11±1	ND	ND	7.2±0.5	ND	ND	0.04±0.02
P09	ND	ND	0.33±0.09	44±1	4.6±0.8	ND	ND	ND	1.3±0.3	ND	ND	ND	ND	ND	5.2±0.6	ND	ND	ND
P10	84±2	0.41±0.08	0.80±0.05	13±1	16±2	0.06±0.02	ND	ND	ND	ND	1.2±0.2	ND	0.35±0.05	ND	2.3±0.4	ND	ND	ND
P11	120±17	0.56±0.11	ND	15±1	4.3±0.5	0.14±0.04	ND	0.17±0.51	ND	ND	ND	ND	ND	ND	6.2±0.5	ND	5.0±0.3	ND
P12	ND	0.56±0.10	ND	54±1	48±3	0.07±0.03	ND	ND	ND	ND	ND	ND	ND	ND	7.0±0.6	ND	ND	0.02±0.08
P13	1140±25	ND	0.23±0.04	1.5±0.1	3.9±0.5	ND	ND	ND	ND	ND	ND	ND	ND	ND	ND	ND	ND	ND
P14	109±8	0.28±0.09	ND	ND	7.1±0.5	ND	ND	ND	ND	ND	1.6±0.3	ND	ND	ND	ND	ND	16±1	ND
P15	105±5	0.71±0.08	0.16±0.08	4.6±0.1	4.2±0.8	ND	ND	0.20±0.09	0.42±0.18	ND	4.2±0.7	ND	ND	ND	4.6±0.7	ND	17±1	ND
P16	398±35	ND	0.64±0.13	41±1	5.5±0.1	ND	3.3±0.2	0.17±0.11	3.7±0.2	ND	ND	5.6±0.2	ND	ND	7.2±0.6	ND	ND	ND
P17	ND	0.38±0.11	0.29±0.08	ND	2.3±0.8	ND	ND	ND	ND	ND	ND	ND	ND	ND	ND	ND	6.9±0.8	ND
P18	105±6	ND	0.21±0.04	ND	ND	ND	ND	0.51±0.17	ND	ND	ND	ND	ND	ND	ND	ND	ND	ND
P19	ND	0.30±0.07	0.38±0.09	14.3±0.1	7.7±1.0	ND	ND	ND	2.2±0.3	ND	ND	18±1	ND	ND	4.2±0.9	ND	6.5±0.8	ND
P20	75±16	0.25±0.06	ND	ND	4.3±0.3	ND	ND	ND	ND	ND	ND	ND	ND	ND	ND	ND	ND	ND
P21	83±15	0.82±0.12	ND	45.7±0.1	5.0±0.8	ND	1.2±0.1	ND	3.2±0.1	ND	ND	45±1	ND	ND	5.6±0.7	ND	ND	ND
P22	795±43	0.63±0.09	0.47±0.19	ND	24±1	ND	ND	ND	ND	ND	ND	ND	ND	ND	ND	ND	ND	ND
P23	68±13	0.32±0.10	1.7±0.2	ND	63±5	ND	2.6±0.7	ND	ND	ND	ND	ND	ND	ND	ND	ND	ND	ND
P24	154±12	0.57±0.08	0.49±0.07	17.3±0.1	76±2	0.11±0.02	ND	ND	1.9±0.2	ND	1.67±0.29	13±1	0.37±0.03	ND	3.7±0.7	ND	ND	ND
P25	105±27	0.13±0.09	0.99±0.18	ND	7.0±1.6	ND	ND	ND	ND	ND	ND	ND	ND	ND	ND	ND	ND	ND
P26	225±35	0.80±0.12	ND	ND	6.6±0.7	ND	ND	ND	ND	ND	ND	ND	ND	ND	ND	ND	ND	ND
P27	79±15	0.58±0.11	0.43±0.07	ND	30±1	ND	ND	39.9±2.9	3.1±0.5	ND	ND	ND	0.49±0.08	ND	ND	ND	ND	ND
P28	109±24	0.26±0.05	ND	ND	4.5±0.3	ND	ND	ND	ND	ND	ND	ND	ND	ND	0.75±0.17	ND	ND	ND
P29	98±28	0.36±0.00	1.5±0.2	ND	3.8±0.2	ND	ND	ND	ND	ND	ND	ND	0.30±0.04	ND	ND	ND	ND	ND
P30	86±13	0.65±0.13	0.48±0.04	ND	4.2±1.3	ND	ND	ND	ND	ND	ND	ND	ND	ND	ND	ND	ND	ND
P31	488±16	1.8±0.1	0.68±0.08	0.3±0.1	6.8±1.2	0.06±0.01	0.7±0.2	ND	ND	ND	ND	ND	0.28±0.01	ND	ND	ND	30±1	ND
P32	109±15	0.51±0.10	0.28±0.06	ND	87±4	ND	ND	ND	ND	ND	ND	ND	ND	ND	ND	ND	ND	ND
P33	570±32	2.5±0.2	0.76±0.12	0.3±0.1	8.4±1.0	0.06±0.02	ND	ND	ND	ND	ND	ND	0.34±0.07	ND	ND	ND	37±1	ND
P34	233±28	1.2±0.1	0.35±0.09	ND	2.4±0.5	ND	ND	ND	ND	ND	ND	ND	ND	ND	ND	ND	4.4±0.9	ND
P35	311±31	0.14±0.07	ND	ND	5.1±0.6	ND	ND	ND	ND	ND	ND	ND	ND	ND	ND	ND	14±1	ND
P36	641±43	2.3±0.2	1.1±0.2	1.2±0.1	4.4±0.6	0.08±0.01	0.4±0.1	0.32±0.26	5.3±0.3	ND	ND	ND	ND	ND	2.3±0.3	ND	40±1	ND
P37	131±34	0.69±0.09	ND	ND	3.1±0.5	ND	ND	ND	1.1±0.3	ND	1.47±0.26	ND	ND	ND	ND	ND	ND	ND

## Sheet: Fig. 2d
0	0
0.01	0
0.02	0
0.03	0
0.04	0
0.05	0
0.06	0
0.07	0
0.08	0
0.09	0
0.1	2
0.11	4
0.12	5
0.13	8
0.14	6
0.15	5
0.16	3
0.17	3
0.18	12
0.19	5
0.2	9
0.21	14
0.22	8
0.23	17
0.24	19
0.25	32
0.26	33
0.27	29
0.28	40
0.29	27
0.3	19
0.31	15
0.32	12
0.33	5
0.34	9
0.35	12
0.36	18
0.37	13
0.38	11
0.39	12
0.4	9
0.41	8
0.42	9
0.43	11
0.44	13
0.45	20
0.46	33
0.47	76
0.48	98
0.49	163
0.5	211
0.51	273
0.52	294
0.53	248
0.54	193
0.55	156
0.56	123
0.57	71
0.58	65
0.59	44
0.6	45
0.61	59
0.62	42
0.63	35
0.64	34
0.65	47
0.66	52
0.67	66
0.68	105
0.69	131
0.7	125
0.71	134
0.72	109
0.73	99
0.74	74
0.75	44
0.76	30
0.77	26
0.78	11
0.79	10
0.8	8
0.81	12
0.82	8
0.83	6
0.84	3
0.85	5
0.86	11
0.87	2
0.88	5
0.89	10
0.9	5
0.91	4
0.92	0
0.93	4
0.94	6
0.95	6
0.96	2
0.97	9
0.98	4
0.99	7
1	6
1.01	4
1.02	5
1.03	9
1.04	14
1.05	8
1.06	5
1.07	6
1.08	4
1.09	11
1.1	5
1.11	8
1.12	3
1.13	7
1.14	6
1.15	6
1.16	7
1.17	7
1.18	2
1.19	5
1.2	10
1.21	1
1.22	7
1.23	3
1.24	10
1.25	8
1.26	10
1.27	7
1.28	5
1.29	6
1.3	7
1.31	9
1.32	6
1.33	4
1.34	7
1.35	1
1.36	3
1.37	4
1.38	6
1.39	14
1.4	3
1.41	12
1.42	8
1.43	6
1.44	7
1.45	4
1.46	10
1.47	4
1.48	6
1.49	10
1.5	6
1.51	4
1.52	5
1.53	5
1.54	5
1.55	5
1.56	4
1.57	6
1.58	3
1.59	9
1.6	8
1.61	11
1.62	3
1.63	11
1.64	9
1.65	9
1.66	9
1.67	10
1.68	7
1.69	9
1.7	4
1.71	7
1.72	16
1.73	5
1.74	15
1.75	11
1.76	7
1.77	3
1.78	7
1.79	3
1.8	9
1.81	8
1.82	8
1.83	5
1.84	7
1.85	8
1.86	7
1.87	7
1.88	8
1.89	7
1.9	7
1.91	6
1.92	8
1.93	3
1.94	8
1.95	11
1.96	8
1.97	6
1.98	10
1.99	7
2	6
2.01	6
2.02	12
2.03	10
2.04	15
2.05	24
2.06	19
2.07	35
2.08	48
2.09	56
2.1	58
2.11	62
2.12	82
2.13	101
2.14	70
2.15	86
2.16	96
2.17	82
2.18	82
2.19	83
2.2	73
2.21	83
2.22	56
2.23	61
2.24	51
2.25	39
2.26	41
2.27	20
2.28	14
2.29	12
2.3	14
2.31	8
2.32	5
2.33	6
2.34	8
2.35	7
2.36	8
2.37	3
2.38	4
2.39	7
2.4	5
2.41	6
2.42	9
2.43	2
2.44	7
2.45	8
2.46	6
2.47	6
2.48	3
2.49	3
2.5	4
2.51	1
2.52	4
2.53	1
2.54	4
2.55	2
2.56	3
2.57	5
2.58	2
2.59	4
2.6	5
2.61	5
2.62	3
2.63	2
2.64	11
2.65	3
2.66	8
2.67	7
2.68	5
2.69	4
2.7	6
2.71	3
2.72	7
2.73	3
2.74	7
2.75	6
2.76	4
2.77	0
2.78	5
2.79	4
2.8	4
2.81	3
2.82	8
2.83	8
2.84	6
2.85	4
2.86	3
2.87	1
2.88	4
2.89	1
2.9	1
2.91	6
2.92	3
2.93	7
2.94	8
2.95	2
2.96	6
2.97	1
2.98	4
2.99	1
3	7
3.01	4
3.02	1
3.03	1
3.04	2
3.05	4
3.06	4
3.07	4
3.08	3
3.09	1
3.1	7
3.11	2
3.12	4
3.13	6
3.14	4
3.15	4
3.16	3
3.17	3
3.18	4
3.19	2
3.2	3
3.21	0
3.22	5
3.23	5
3.24	3
3.25	6
3.26	1
3.27	2
3.28	5
3.29	3
3.3	6
3.31	5
3.32	5
3.33	0
3.34	0
3.35	7
3.36	3
3.37	3
3.38	5
3.39	3
3.4	1
3.41	4
3.42	3
3.43	4
3.44	2
3.45	2
3.46	4
3.47	5
3.48	4
3.49	5
3.5	2
3.51	3
3.52	5
3.53	2
3.54	1
3.55	3
3.56	3
3.57	2
3.58	2
3.59	5
3.6	6
3.61	2
3.62	5
3.63	8
3.64	5
3.65	5
3.66	3
3.67	2
3.68	3
3.69	4
3.7	0
3.71	0
3.72	1
3.73	4
3.74	0
3.75	1
3.76	0
3.77	2
3.78	2
3.79	2
3.8	1
3.81	2
3.82	2
3.83	1
3.84	3
3.85	4
3.86	5
3.87	4
3.88	5
3.89	3
3.9	2
3.91	3
3.92	4
3.93	5
3.94	4
3.95	3
3.96	5
3.97	2
3.98	3
3.99	1
4	1
4.01	2
4.02	4
4.03	3
4.04	1
4.05	6
4.06	4
4.07	3
4.08	1
4.09	2
4.1	3
4.11	1
4.12	3
4.13	3
4.14	5
4.15	2
4.16	4
4.17	2
4.18	3
4.19	3
4.2	3
4.21	3
4.22	3
4.23	3
4.24	4
4.25	2
4.26	3
4.27	6
4.28	2
4.29	5
4.3	1
4.31	5
4.32	2
4.33	0
4.34	3
4.35	2
4.36	2
4.37	2
4.38	3
4.39	5
4.4	1
4.41	3
4.42	6
4.43	3
4.44	3
4.45	0
4.46	3
4.47	6
4.48	5
4.49	5
4.5	6
4.51	4
4.52	6
4.53	2
4.54	3
4.55	5
4.56	3
4.57	4
4.58	4
4.59	5
4.6	2
4.61	3
4.62	7
4.63	1
4.64	5
4.65	2
4.66	7
4.67	5
4.68	5
4.69	2
4.7	9
4.71	2
4.72	4
4.73	6
4.74	3
4.75	1
4.76	4
4.77	4
4.78	6
4.79	3
4.8	3
4.81	2
4.82	2
4.83	1
4.84	6
4.85	3
4.86	1
4.87	3
4.88	5
4.89	2
4.9	4
4.91	3
4.92	2
4.93	1
4.94	3
4.95	3
4.96	3
4.97	3
4.98	5
4.99	2
5	4
5.01	5
5.02	1
5.03	1
5.04	2
5.05	2
5.06	2
5.07	5
5.08	1
5.09	1
5.1	1
5.11	4
5.12	2
5.13	1
5.14	2
5.15	1
5.16	1
5.17	1
5.18	2
5.19	2
5.2	3
5.21	4
5.22	5
5.23	2
5.24	3
5.25	3
5.26	1
5.27	4
5.28	2
5.29	3
5.3	2
5.31	1
5.32	3
5.33	2
5.34	2
5.35	1
5.36	1
5.37	5
5.38	2
5.39	1
5.4	5
5.41	4
5.42	4
5.43	5
5.44	3
5.45	3
5.46	2
5.47	2
5.48	4
5.49	4
5.5	3
5.51	2
5.52	1
5.53	2
5.54	2
5.55	3
5.56	3
5.57	0
5.58	3
5.59	2
5.6	5
5.61	7
5.62	2
5.63	6
5.64	2
5.65	3
5.66	3
5.67	3
5.68	3
5.69	7
5.7	2
5.71	2
5.72	5
5.73	4
5.74	3
5.75	4
5.76	2
5.77	3
5.78	2
5.79	2
5.8	2
5.81	3
5.82	0
5.83	5
5.84	3
5.85	3
5.86	6
5.87	5
5.88	2
5.89	4
5.9	3
5.91	5
5.92	5
5.93	3
5.94	5
5.95	1
5.96	2
5.97	3
5.98	3
5.99	2
6	2
6.01	3
6.02	4
6.03	3
6.04	2
6.05	2
6.06	1
6.07	2
6.08	4
6.09	2
6.1	3
6.11	5
6.12	5
6.13	2
6.14	4
6.15	3
6.16	6
6.17	5
6.18	3
6.19	1
6.2	6
6.21	7
6.22	5
6.23	8
6.24	4
6.25	9
6.26	14
6.27	13
6.28	24
6.29	33
6.3	38
6.31	60
6.32	75
6.33	90
6.34	147
6.35	130
6.36	142
6.37	200
6.38	236
6.39	237
6.4	298
6.41	241
6.42	275
6.43	242
6.44	265
6.45	196
6.46	183
6.47	166
6.48	146
6.49	123
6.5	87
6.51	61
6.52	65
6.53	38
6.54	25
6.55	19
6.56	15
6.57	22
6.58	14
6.59	4
6.6	3
6.61	9
6.62	5
6.63	3
6.64	6
6.65	3
6.66	3
6.67	3
6.68	1
6.69	3
6.7	4
6.71	4
6.72	2
6.73	5
6.74	4
6.75	4
6.76	2
6.77	4
6.78	1
6.79	1
6.8	5
6.81	3
6.82	3
6.83	6
6.84	6
6.85	3
6.86	5
6.87	4
6.88	5
6.89	4
6.9	7
6.91	8
6.92	12
6.93	9
6.94	16
6.95	8
6.96	12
6.97	22
6.98	24
6.99	22
7	27
7.01	30
7.02	29
7.03	30
7.04	39
7.05	36
7.06	28
7.07	35
7.08	34
7.09	36
7.1	29
7.11	35
7.12	28
7.13	20
7.14	26
7.15	19
7.16	13
7.17	9
7.18	7
7.19	10
7.2	6
7.21	7
7.22	4
7.23	4
7.24	2
7.25	5
7.26	1
7.27	3
7.28	3
7.29	2
7.3	2
7.31	3
7.32	2
7.33	3
7.34	2
7.35	2
7.36	3
7.37	1
7.38	3
7.39	2
7.4	4
7.41	3
7.42	1
7.43	0
7.44	3
7.45	2
7.46	2
7.47	4
7.48	3
7.49	5
7.5	3
7.51	0
7.52	3
7.53	4
7.54	2
7.55	3
7.56	1
7.57	0
7.58	0
7.59	4
7.6	4
7.61	3
7.62	4
7.63	3
7.64	1
7.65	1
7.66	3
7.67	2
7.68	3
7.69	2
7.7	2
7.71	3
7.72	5
7.73	2
7.74	0
7.75	1
7.76	6
7.77	2
7.78	2
7.79	0
7.8	2
7.81	1
7.82	3
7.83	5
7.84	3
7.85	3
7.86	0
7.87	2
7.88	3
7.89	3
7.9	3
7.91	0
7.92	3
7.93	3
7.94	4
7.95	1
7.96	3
7.97	5
7.98	4
7.99	5
8	2
8.01	4
8.02	2
8.03	1
8.04	3
8.05	1
8.06	1
8.07	7
8.08	1
8.09	6
8.1	3
8.11	2
8.12	6
8.13	1
8.14	3
8.15	3
8.16	6
8.17	4
8.18	7
8.19	2
8.2	4
8.21	3
8.22	3
8.23	3
8.24	0
8.25	3
8.26	1
8.27	2
8.28	3
8.29	1
8.3	0
8.31	1
8.32	4
8.33	2
8.34	4
8.35	4
8.36	5
8.37	2
8.38	4
8.39	4
8.4	3
8.41	5
8.42	2
8.43	4
8.44	5
8.45	5
8.46	5
8.47	4
8.48	10
8.49	6
8.5	7
8.51	5
8.52	8
8.53	7
8.54	5
8.55	9
8.56	3
8.57	2
8.58	6
8.59	0
8.6	3
8.61	3
8.62	5
8.63	4
8.64	7
8.65	3
8.66	2
8.67	4
8.68	2
8.69	6
8.7	3
8.71	5
8.72	0
8.73	2
8.74	3
8.75	2
8.76	1
8.77	2
8.78	1
8.79	2
8.8	4
8.81	1
8.82	2
8.83	5
8.84	5
8.85	3
8.86	3
8.87	1
8.88	3
8.89	7
8.9	1
8.91	1
8.92	2
8.93	3
8.94	1
8.95	3
8.96	1
8.97	1
8.98	6
8.99	4
9	4
9.01	0
9.02	3
9.03	3
9.04	1
9.05	1
9.06	1
9.07	6
9.08	2
9.09	3
9.1	2
9.11	2
9.12	0
9.13	3
9.14	3
9.15	3
9.16	4
9.17	3
9.18	0
9.19	0
9.2	0
9.21	1
9.22	4
9.23	2
9.24	1
9.25	3
9.26	3
9.27	3
9.28	1
9.29	1
9.3	0
9.31	0
9.32	1
9.33	1
9.34	2
9.35	2
9.36	2
9.37	3
9.38	1
9.39	2
9.4	3
9.41	5
9.42	1
9.43	3
9.44	4
9.45	3
9.46	6
9.47	0
9.48	3
9.49	4
9.5	8
9.51	5
9.52	3
9.53	10
9.54	2
9.55	12
9.56	14
9.57	17
9.58	16
9.59	27
9.6	26
9.61	28
9.62	21
9.63	39
9.64	44
9.65	45
9.66	46
9.67	67
9.68	63
9.69	70
9.7	77
9.71	81
9.72	78
9.73	89
9.74	91
9.75	88
9.76	80
9.77	73
9.78	66
9.79	74
9.8	48
9.81	52
9.82	44
9.83	31
9.84	24
9.85	23
9.86	13
9.87	20
9.88	13
9.89	10
9.9	11
9.91	9
9.92	9
9.93	3
9.94	11
9.95	7
9.96	2
9.97	3
9.98	3
9.99	6
10	3
10.01	4
10.02	1
10.03	3
10.04	3
10.05	4
10.06	0
10.07	2
10.08	1
10.09	2
10.1	3
10.11	1
10.12	4
10.13	2
10.14	2
10.15	3
10.16	3
10.17	4
10.18	4
10.19	1
10.2	2
10.21	1
10.22	1
10.23	2
10.24	1
10.25	2
10.26	6
10.27	3
10.28	6
10.29	2
10.3	5
10.31	5
10.32	4
10.33	6
10.34	1
10.35	1
10.36	2
10.37	2
10.38	5
10.39	4
10.4	5
10.41	4
10.42	0
10.43	3
10.44	3
10.45	2
10.46	3
10.47	2
10.48	1
10.49	3
10.5	3
10.51	2
10.52	2
10.53	3
10.54	0
10.55	1
10.56	1
10.57	1
10.58	1
10.59	0
10.6	4
10.61	4
10.62	0
10.63	2
10.64	0
10.65	2
10.66	3
10.67	4
10.68	3
10.69	3
10.7	1
10.71	4
10.72	0
10.73	3
10.74	3
10.75	4
10.76	6
10.77	2
10.78	2
10.79	0
10.8	4
10.81	3
10.82	1
10.83	1
10.84	2
10.85	2
10.86	1
10.87	3
10.88	3
10.89	0
10.9	2
10.91	2
10.92	2
10.93	2
10.94	1
10.95	2
10.96	3
10.97	3
10.98	0
10.99	0
11	4
11.01	3
11.02	1
11.03	3
11.04	1
11.05	2
11.06	3
11.07	5
11.08	3
11.09	2
11.1	2
11.11	7
11.12	5
11.13	6
11.14	10
11.15	2
11.16	2
11.17	8
11.18	2
11.19	7
11.2	5
11.21	6
11.22	4
11.23	13
11.24	3
11.25	5
11.26	7
11.27	9
11.28	8
11.29	7
11.3	11
11.31	8
11.32	18
11.33	13
11.34	12
11.35	19
11.36	21
11.37	19
11.38	23
11.39	24
11.4	32
11.41	28
11.42	35
11.43	34
11.44	39
11.45	53
11.46	27
11.47	35
11.48	38
11.49	48
11.5	37
11.51	51
11.52	36
11.53	39
11.54	37
11.55	43
11.56	28
11.57	37
11.58	28
11.59	28
11.6	30
11.61	36
11.62	31
11.63	29
11.64	27
11.65	21
11.66	23
11.67	29
11.68	16
11.69	17
11.7	13
11.71	11
11.72	9
11.73	14
11.74	5
11.75	9
11.76	11
11.77	5
11.78	6
11.79	5
11.8	7
11.81	5
11.82	4
11.83	0
11.84	4
11.85	1
11.86	4
11.87	2
11.88	2
11.89	5
11.9	3
11.91	4
11.92	6
11.93	3
11.94	4
11.95	4
11.96	2
11.97	6
11.98	2
11.99	4
12	2
12.01	2
12.02	4
12.03	3
12.04	1
12.05	3
12.06	7
12.07	1
12.08	2
12.09	5
12.1	5
12.11	6
12.12	2
12.13	3
12.14	3
12.15	3
12.16	1
12.17	2
12.18	2
12.19	2
12.2	0
12.21	1
12.22	1
12.23	1
12.24	3
12.25	1
12.26	1
12.27	2
12.28	2
12.29	2
12.3	0
12.31	0
12.32	1
12.33	2
12.34	1
12.35	1
12.36	0
12.37	0
12.38	1
12.39	2
12.4	1
12.41	2
12.42	2
12.43	0
12.44	0
12.45	4
12.46	5
12.47	0
12.48	5
12.49	2
12.5	1
12.51	0
12.52	5
12.53	0
12.54	0
12.55	4
12.56	1
12.57	0
12.58	1
12.59	0
12.6	1
12.61	1
12.62	0
12.63	1
12.64	4
12.65	0
12.66	0
12.67	0
12.68	2
12.69	0
12.7	4
12.71	1
12.72	0
12.73	2
12.74	1
12.75	2
12.76	1
12.77	0
12.78	0
12.79	3
12.8	0
12.81	1
12.82	1
12.83	2
12.84	0
12.85	4
12.86	1
12.87	1
12.88	2
12.89	0
12.9	3
12.91	2
12.92	2
12.93	0
12.94	1
12.95	0
12.96	0
12.97	0
12.98	1
12.99	0
13	2
13.01	1
13.02	2
13.03	2
13.04	1
13.05	4
13.06	3
13.07	1
13.08	2
13.09	0
13.1	2
13.11	0
13.12	1
13.13	4
13.14	2
13.15	2
13.16	0
13.17	0
13.18	1
13.19	0
13.2	2
13.21	1
13.22	0
13.23	3
13.24	3
13.25	3
13.26	3
13.27	2
13.28	1
13.29	2
13.3	6
13.31	1
13.32	6
13.33	2
13.34	5
13.35	5
13.36	4
13.37	7
13.38	6
13.39	7
13.4	7
13.41	3
13.42	4
13.43	4
13.44	8
13.45	4
13.46	9
13.47	7
13.48	0
13.49	6
13.5	3
13.51	2
13.52	5
13.53	4
13.54	5
13.55	3
13.56	2
13.57	0
13.58	0
13.59	1
13.6	4
13.61	2
13.62	2
13.63	2
13.64	1
13.65	6
13.66	2
13.67	1
13.68	3
13.69	4
13.7	2
13.71	2
13.72	4
13.73	2
13.74	3
13.75	0
13.76	3
13.77	3
13.78	3
13.79	3
13.8	3
13.81	4
13.82	2
13.83	5
13.84	0
13.85	2
13.86	1
13.87	0
13.88	1
13.89	1
13.9	0
13.91	1
13.92	1
13.93	3
13.94	0
13.95	2
13.96	0
13.97	2
13.98	1
13.99	0
14	0
14.01	2
14.02	1
14.03	1
14.04	0
14.05	1
14.06	0
14.07	0
14.08	0
14.09	0
14.1	3
14.11	2
14.12	1
14.13	2
14.14	0
14.15	1
14.16	2
14.17	0
14.18	1
14.19	1
14.2	1
14.21	1
14.22	0
14.23	2
14.24	1
14.25	1
14.26	2
14.27	2
14.28	1
14.29	1
14.3	0
14.31	1
14.32	0
14.33	0
14.34	1
14.35	2
14.36	1
14.37	0
14.38	1
14.39	2
14.4	0
14.41	2
14.42	0
14.43	2
14.44	1
14.45	0
14.46	1
14.47	0
14.48	1
14.49	1
14.5	1
14.51	0
14.52	0
14.53	2
14.54	1
14.55	1
14.56	1
14.57	1
14.58	0
14.59	3
14.6	0
14.61	0
14.62	2
14.63	1
14.64	2
14.65	1
14.66	2
14.67	0
14.68	1
14.69	1
14.7	0
14.71	1
14.72	3
14.73	1
14.74	0
14.75	1
14.76	1
14.77	1
14.78	0
14.79	1
14.8	1
14.81	2
14.82	2
14.83	3
14.84	3
14.85	0
14.86	0
14.87	2
14.88	3
14.89	1
14.9	0
14.91	0
14.92	0
14.93	0
14.94	1
14.95	1
14.96	1
14.97	4
14.98	2
14.99	0
15	1
15.01	2
15.02	0
15.03	0
15.04	0
15.05	0
15.06	0
15.07	0
15.08	0
15.09	2
15.1	1
15.11	4
15.12	1
15.13	2
15.14	0
15.15	0
15.16	3
15.17	0
15.18	1
15.19	1
15.2	1
15.21	1
15.22	1
15.23	1
15.24	0
15.25	2
15.26	0
15.27	1
15.28	2
15.29	0
15.3	0
15.31	1
15.32	3
15.33	0
15.34	2
15.35	1
15.36	1
15.37	2
15.38	0
15.39	0
15.4	2
15.41	0
15.42	1
15.43	0
15.44	3
15.45	0
15.46	0
15.47	0
15.48	0
15.49	0
15.5	0
15.51	1
15.52	0
15.53	0
15.54	2
15.55	1
15.56	2
15.57	0
15.58	1
15.59	1
15.6	2
15.61	0
15.62	0
15.63	2
15.64	0
15.65	0
15.66	1
15.67	1
15.68	1
15.69	1
15.7	0
15.71	0
15.72	1
15.73	2
15.74	1
15.75	1
15.76	1
15.77	1
15.78	1
15.79	0
15.8	0
15.81	1
15.82	2
15.83	1
15.84	1
15.85	1
15.86	1
15.87	0
15.88	1
15.89	0
15.9	2
15.91	1
15.92	1
15.93	0
15.94	0
15.95	0
15.96	1
15.97	0
15.98	0
15.99	2
16	0
16.01	2
16.02	0
16.03	1
16.04	0
16.05	0
16.06	0
16.07	1
16.08	1
16.09	1
16.1	2
16.11	1
16.12	0
16.13	3
16.14	0
16.15	1
16.16	0
16.17	0
16.18	1
16.19	0
16.2	1
16.21	2
16.22	2
16.23	2
16.24	0
16.25	2
16.26	1
16.27	3
16.28	1
16.29	1
16.3	1
16.31	1
16.32	1
16.33	1
16.34	0
16.35	1
16.36	0
16.37	1
16.38	1
16.39	1
16.4	1
16.41	1
16.42	1
16.43	3
16.44	1
16.45	2
16.46	1
16.47	2
16.48	0
16.49	2
16.5	2
16.51	0
16.52	2
16.53	1
16.54	2
16.55	0
16.56	1
16.57	0
16.58	0
16.59	2
16.6	0
16.61	2
16.62	4
16.63	1
16.64	0
16.65	0
16.66	0
16.67	0
16.68	1
16.69	1
16.7	0
16.71	0
16.72	1
16.73	1
16.74	2
16.75	0
16.76	4
16.77	1
16.78	0
16.79	2
16.8	1
16.81	0
16.82	3
16.83	3
16.84	2
16.85	2
16.86	2
16.87	2
16.88	1
16.89	1
16.9	0
16.91	1
16.92	0
16.93	0
16.94	0
16.95	1
16.96	0
16.97	0
16.98	2
16.99	0
17	0
17.01	1
17.02	0
17.03	1
17.04	0
17.05	0
17.06	1
17.07	0
17.08	0
17.09	1
17.1	1
17.11	2
17.12	0
17.13	0
17.14	0
17.15	0
17.16	2
17.17	2
17.18	0
17.19	0
17.2	0
17.21	0
17.22	0
17.23	0
17.24	0
17.25	0
17.26	0
17.27	2
17.28	1
17.29	1
17.3	1
17.31	0
17.32	0
17.33	0
17.34	0
17.35	1
17.36	1
17.37	0
17.38	1
17.39	2
17.4	0
17.41	1
17.42	1
17.43	0
17.44	0
17.45	1
17.46	1
17.47	1
17.48	0
17.49	2
17.5	1
17.51	0
17.52	1
17.53	1
17.54	0
17.55	0
17.56	0
17.57	1
17.58	1
17.59	1
17.6	0
17.61	0
17.62	0
17.63	1
17.64	2
17.65	0
17.66	0
17.67	0
17.68	1
17.69	0
17.7	0
17.71	0
17.72	1
17.73	0
17.74	0
17.75	0
17.76	0
17.77	0
17.78	1
17.79	0
17.8	3
17.81	3
17.82	1
17.83	0
17.84	1
17.85	0
17.86	2
17.87	0
17.88	2
17.89	1
17.9	0
17.91	0
17.92	1
17.93	1
17.94	1
17.95	0
17.96	0
17.97	1
17.98	0
17.99	2
18	1
18.01	0
18.02	1
18.03	2
18.04	1
18.05	0
18.06	1
18.07	1
18.08	0
18.09	0
18.1	2
18.11	1
18.12	2
18.13	1
18.14	2
18.15	0
18.16	0
18.17	2
18.18	0
18.19	0
18.2	0
18.21	1
18.22	1
18.23	0
18.24	1
18.25	1
18.26	0
18.27	1
18.28	0
18.29	0
18.3	0
18.31	1
18.32	0
18.33	1
18.34	2
18.35	0
18.36	0
18.37	1
18.38	2
18.39	1
18.4	3
18.41	0
18.42	1
18.43	0
18.44	0
18.45	0
18.46	1
18.47	1
18.48	1
18.49	0
18.5	0
18.51	1
18.52	1
18.53	2
18.54	2
18.55	1
18.56	2
18.57	1
18.58	1
18.59	0
18.6	0
18.61	1
18.62	1
18.63	1
18.64	0
18.65	0
18.66	0
18.67	0
18.68	0
18.69	0
18.7	1
18.71	0
18.72	2
18.73	0
18.74	0
18.75	0
18.76	0
18.77	2
18.78	0
18.79	1
18.8	0
18.81	2
18.82	1
18.83	3
18.84	1
18.85	0
18.86	1
18.87	0
18.88	1
18.89	0
18.9	0
18.91	1
18.92	1
18.93	0
18.94	1
18.95	1
18.96	0
18.97	0
18.98	1
18.99	1
19	2
19.01	2
19.02	0
19.03	1
19.04	0
19.05	0
19.06	0
19.07	1
19.08	0
19.09	0
19.1	0
19.11	0
19.12	0
19.13	0
19.14	0
19.15	0
19.16	1
19.17	0
19.18	0
19.19	1
19.2	1
19.21	1
19.22	0
19.23	0
19.24	0
19.25	0
19.26	0
19.27	1
19.28	0
19.29	1
19.3	0
19.31	0
19.32	1
19.33	1
19.34	0
19.35	0
19.36	0
19.37	0
19.38	0
19.39	0
19.4	1
19.41	1
19.42	0
19.43	1
19.44	0
19.45	0
19.46	0
19.47	0
19.48	1
19.49	0
19.5	1
19.51	0
19.52	2
19.53	1
19.54	0
19.55	0
19.56	0
19.57	1
19.58	1
19.59	0
19.6	1
19.61	0
19.62	0
19.63	0
19.64	0
19.65	0
19.66	0
19.67	0
19.68	0
19.69	1
19.7	2
19.71	1
19.72	0
19.73	1
19.74	0
19.75	0
19.76	0
19.77	1
19.78	1
19.79	1
19.8	1
19.81	1
19.82	1
19.83	1
19.84	0
19.85	0
19.86	0
19.87	0
19.88	1
19.89	0
19.9	0
19.91	0
19.92	2
19.93	1
19.94	0
19.95	0
19.96	0
19.97	0
19.98	1
19.99	0
[truncated: 6,169 more rows]

## Sheet: Fig. 2g
670	1.4845
670.05	1.4883
670.1	1.48
670.15	1.483
670.2	1.4767
670.25	1.4704
670.3	1.4709
670.35	1.468
670.4	1.474
670.45	1.4711
670.5	1.4642
670.55	1.4686
670.6	1.4731
670.65	1.472
670.7	1.4704
670.75	1.4775
670.8	1.4799
670.85	1.478
670.9	1.4759
670.95	1.479
671	1.4826
671.05	1.4815
671.1	1.4817
671.15	1.4829
671.2	1.487
671.25	1.4816
671.3	1.4782
671.35	1.4791
671.4	1.4818
671.45	1.4809
671.5	1.4789
671.55	1.4814
671.6	1.4893
671.65	1.4828
671.7	1.4831
671.75	1.4815
671.8	1.4804
671.85	1.4877
671.9	1.4876
671.95	1.4858
672	1.4807
672.05	1.4792
672.1	1.4787
672.15	1.4764
672.2	1.4771
672.25	1.4722
672.3	1.4691
672.35	1.4688
672.4	1.4725
672.45	1.4724
672.5	1.475
672.55	1.4711
672.6	1.4722
672.65	1.4671
672.7	1.4738
672.75	1.4724
672.8	1.4698
672.85	1.468
672.9	1.4738
672.95	1.4681
673	1.468
673.05	1.4758
673.1	1.4801
673.15	1.481
673.2	1.4752
673.25	1.4643
673.3	1.4655
673.35	1.4701
673.4	1.4713
673.45	1.4641
673.5	1.4657
673.55	1.4654
673.6	1.4589
673.65	1.4533
673.7	1.4521
673.75	1.459
673.8	1.4623
673.85	1.4608
673.9	1.4584
673.95	1.4591
674	1.4525
674.05	1.4485
674.1	1.4546
674.15	1.4572
674.2	1.4567
674.25	1.4527
674.3	1.4513
674.35	1.4513
674.4	1.4544
674.45	1.4568
674.5	1.4563
674.55	1.4601
674.6	1.455
674.65	1.4529
674.7	1.4564
674.75	1.4592
674.8	1.4621
674.85	1.4604
674.9	1.4577
674.95	1.4538
675	1.4556
675.05	1.459
675.1	1.4572
675.15	1.4597
675.2	1.4708
675.25	1.4646
675.3	1.4614
675.35	1.4556
675.4	1.4553
675.45	1.4564
675.5	1.4553
675.55	1.4545
675.6	1.4537
675.65	1.456
675.7	1.4549
675.75	1.4414
675.8	1.4349
675.85	1.4415
675.9	1.4444
675.95	1.4498
676	1.4466
676.05	1.4401
676.1	1.4311
676.15	1.4326
676.2	1.4461
676.25	1.4441
676.3	1.4371
676.35	1.4417
676.4	1.4441
676.45	1.438
676.5	1.4365
676.55	1.4423
676.6	1.447
676.65	1.4546
676.7	1.4571
676.75	1.4532
676.8	1.4496
676.85	1.4431
676.9	1.4405
676.95	1.4432
677	1.4489
677.05	1.4538
677.1	1.4524
677.15	1.4472
677.2	1.4438
677.25	1.4449
677.3	1.4428
677.35	1.4453
677.4	1.4497
677.45	1.453
677.5	1.4513
677.55	1.4515
677.6	1.4458
677.65	1.4407
677.7	1.4453
677.75	1.4425
677.8	1.4414
677.85	1.442
677.9	1.4388
677.95	1.4425
678	1.4455
678.05	1.4496
678.1	1.4538
678.15	1.4537
678.2	1.4451
678.25	1.4419
678.3	1.4338
678.35	1.4367
678.4	1.4339
678.45	1.436
678.5	1.4367
678.55	1.4401
678.6	1.4368
678.65	1.4317
678.7	1.4358
678.75	1.4336
678.8	1.4258
678.85	1.421
678.9	1.4216
678.95	1.425
679	1.4311
679.05	1.4332
679.1	1.4286
679.15	1.4308
679.2	1.4235
679.25	1.4195
679.3	1.4219
679.35	1.4191
679.4	1.4124
679.45	1.4158
679.5	1.413
679.55	1.4035
679.6	1.3982
679.65	1.3983
679.7	1.401
679.75	1.4036
679.8	1.4004
679.85	1.3945
679.9	1.3941
679.95	1.3907
680	1.3946
680.05	1.3951
680.1	1.3937
680.15	1.3889
680.2	1.386
680.25	1.3869
680.3	1.389
680.35	1.3957
680.4	1.3909
680.45	1.39
680.5	1.3941
680.55	1.3973
680.6	1.3974
680.65	1.4015
680.7	1.4017
680.75	1.4047
680.8	1.414
680.85	1.4096
680.9	1.4097
680.95	1.409
681	1.4184
681.05	1.4184
681.1	1.4176
681.15	1.4158
681.2	1.4179
681.25	1.4186
681.3	1.4173
681.35	1.4233
681.4	1.4248
681.45	1.4252
681.5	1.4215
681.55	1.4167
681.6	1.421
681.65	1.423
681.7	1.4247
681.75	1.4268
681.8	1.4287
681.85	1.4276
681.9	1.4273
681.95	1.4252
682	1.4253
682.05	1.4289
682.1	1.4247
682.15	1.4284
682.2	1.4296
682.25	1.4256
682.3	1.4262
682.35	1.4273
682.4	1.4252
682.45	1.4196
682.5	1.4209
682.55	1.4216
682.6	1.4191
682.65	1.4206
682.7	1.4169
682.75	1.4066
682.8	1.4099
682.85	1.4086
682.9	1.4071
682.95	1.4067
683	1.4064
683.05	1.41
683.1	1.4137
683.15	1.4183
683.2	1.4227
683.25	1.4228
683.3	1.4169
683.35	1.4233
683.4	1.4236
683.45	1.4207
683.5	1.416
683.55	1.4216
683.6	1.4095
683.65	1.4114
683.7	1.4098
683.75	1.413
683.8	1.4167
683.85	1.4163
683.9	1.4143
683.95	1.417
684	1.4134
684.05	1.4087
684.1	1.4096
684.15	1.4051
684.2	1.4
684.25	1.4073
684.3	1.4135
684.35	1.4159
684.4	1.4171
684.45	1.4084
684.5	1.4098
684.55	1.4109
684.6	1.407
684.65	1.3991
684.7	1.3935
684.75	1.3958
684.8	1.4005
684.85	1.404
684.9	1.4015
684.95	1.4032
685	1.4037
685.05	1.4066
685.1	1.4033
685.15	1.4034
685.2	1.4077
685.25	1.4054
685.3	1.407
685.35	1.3993
685.4	1.4008
685.45	1.4059
685.5	1.4083
685.55	1.4021
685.6	1.4045
685.65	1.4034
685.7	1.4113
685.75	1.4125
685.8	1.4093
685.85	1.4074
685.9	1.4058
685.95	1.4015
686	1.3959
686.05	1.399
686.1	1.402
686.15	1.3992
686.2	1.405
686.25	1.4076
686.3	1.4091
686.35	1.406
686.4	1.4055
686.45	1.4066
686.5	1.4065
686.55	1.3977
686.6	1.3894
686.65	1.3853
686.7	1.3907
686.75	1.3918
686.8	1.3903
686.85	1.3959
686.9	1.3962
686.95	1.3937
687	1.3906
687.05	1.3927
687.1	1.3858
687.15	1.3861
687.2	1.3894
687.25	1.3912
687.3	1.3963
687.35	1.404
687.4	1.3958
687.45	1.3928
687.5	1.3915
687.55	1.3879
687.6	1.3929
687.65	1.3941
687.7	1.3915
687.75	1.3925
687.8	1.391
687.85	1.389
687.9	1.3833
687.95	1.3813
688	1.3814
688.05	1.3856
688.1	1.3842
688.15	1.3862
688.2	1.3976
688.25	1.3899
688.3	1.385
688.35	1.3769
688.4	1.3813
688.45	1.3819
688.5	1.3725
688.55	1.3759
688.6	1.3792
688.65	1.3748
688.7	1.3703
688.75	1.3778
688.8	1.3774
688.85	1.372
688.9	1.3761
688.95	1.3757
689	1.3825
689.05	1.3842
689.1	1.3808
689.15	1.3824
689.2	1.3771
689.25	1.3739
689.3	1.3724
689.35	1.3749
689.4	1.371
689.45	1.37
689.5	1.3742
689.55	1.3792
689.6	1.3749
689.65	1.3756
689.7	1.376
689.75	1.3799
689.8	1.3802
689.85	1.3875
689.9	1.3878
689.95	1.3972
690	1.3969
690.05	1.3931
690.1	1.3919
690.15	1.3938
690.2	1.3895
690.25	1.3883
690.3	1.3873
690.35	1.3853
690.4	1.3836
690.45	1.3792
690.5	1.3792
690.55	1.3803
690.6	1.3803
690.65	1.3735
690.7	1.3711
690.75	1.3676
690.8	1.3666
690.85	1.3668
690.9	1.3763
690.95	1.3791
691	1.3767
691.05	1.3758
691.1	1.3705
691.15	1.3719
691.2	1.3724
691.25	1.3733
691.3	1.3755
691.35	1.3763
691.4	1.3777
691.45	1.3806
691.5	1.3745
691.55	1.3746
691.6	1.3815
691.65	1.3857
691.7	1.3754
691.75	1.3694
691.8	1.37
691.85	1.3688
691.9	1.3673
691.95	1.3655
692	1.365
692.05	1.3661
692.1	1.3694
692.15	1.3654
692.2	1.3626
692.25	1.3661
692.3	1.3628
692.35	1.3636
692.4	1.3663
692.45	1.3665
692.5	1.3679
692.55	1.3664
692.6	1.3637
692.65	1.3615
692.7	1.3614
692.75	1.3613
692.8	1.3607
692.85	1.3612
692.9	1.3616
692.95	1.3563
693	1.3537
693.05	1.3563
693.1	1.3555
693.15	1.3614
693.2	1.3549
693.25	1.3568
693.3	1.3614
693.35	1.358
693.4	1.3613
693.45	1.366
693.5	1.3708
693.55	1.3704
693.6	1.3629
693.65	1.3594
693.7	1.358
693.75	1.3556
693.8	1.3559
693.85	1.3489
693.9	1.3521
693.95	1.3614
694	1.3634
694.05	1.3586
694.1	1.3612
694.15	1.3606
694.2	1.3528
694.25	1.3472
694.3	1.3495
694.35	1.3493
694.4	1.3495
694.45	1.3568
694.5	1.3538
694.55	1.3445
694.6	1.3452
694.65	1.3448
694.7	1.346
694.75	1.3432
694.8	1.3447
694.85	1.3481
694.9	1.3486
694.95	1.3442
695	1.3446
695.05	1.3513
695.1	1.3563
695.15	1.3539
695.2	1.3577
695.25	1.3572
695.3	1.3533
695.35	1.3524
695.4	1.3491
695.45	1.3482
695.5	1.3491
695.55	1.3449
695.6	1.3456
695.65	1.3413
695.7	1.3438
695.75	1.339
695.8	1.3444
695.85	1.3464
695.9	1.3458
695.95	1.3474
696	1.3486
696.05	1.3465
696.1	1.347
696.15	1.3481
696.2	1.3547
696.25	1.3508
696.3	1.3505
696.35	1.3473
696.4	1.3417
696.45	1.3455
696.5	1.3455
696.55	1.3433
696.6	1.349
696.65	1.3492
696.7	1.3468
696.75	1.3483
696.8	1.35
696.85	1.3561
696.9	1.3582
696.95	1.35
697	1.3541
697.05	1.3506
697.1	1.3502
697.15	1.3587
697.2	1.3529
697.25	1.345
697.3	1.3487
697.35	1.3447
697.4	1.3436
697.45	1.3412
697.5	1.3387
697.55	1.3314
697.6	1.3308
697.65	1.3266
697.7	1.3262
697.75	1.3319
697.8	1.3264
697.85	1.3228
697.9	1.3234
697.95	1.3295
698	1.3312
698.05	1.3304
698.1	1.3285
698.15	1.3311
698.2	1.3309
698.25	1.3276
698.3	1.3251
698.35	1.3243
698.4	1.3241
698.45	1.327
698.5	1.3323
698.55	1.3293
698.6	1.3264
698.65	1.3284
698.7	1.3299
698.75	1.3316
698.8	1.3373
698.85	1.3397
698.9	1.3366
698.95	1.3385
699	1.3384
699.05	1.3371
699.1	1.3367
699.15	1.3375
699.2	1.3413
699.25	1.345
699.3	1.3452
699.35	1.3428
699.4	1.3424
699.45	1.3405
699.5	1.3444
699.55	1.3442
699.6	1.3475
699.65	1.3446
699.7	1.3415
699.75	1.3366
699.8	1.3353
699.85	1.3351
699.9	1.3273
699.95	1.3246
700	1.3264
700.05	1.3312
700.1	1.331
700.15	1.3246
700.2	1.3201
700.25	1.3236
700.3	1.3195
700.35	1.3204
700.4	1.3265
700.45	1.3273
700.5	1.3265
700.55	1.3258
700.6	1.3257
700.65	1.3337
700.7	1.3352
700.75	1.3335
700.8	1.3333
700.85	1.334
700.9	1.3372
700.95	1.3358
701	1.3322
701.05	1.3271
701.1	1.332
701.15	1.3291
701.2	1.331
701.25	1.3323
701.3	1.3294
701.35	1.333
701.4	1.3321
701.45	1.3286
701.5	1.327
701.55	1.3276
701.6	1.3252
701.65	1.326
701.7	1.3248
701.75	1.3235
701.8	1.319
701.85	1.3227
701.9	1.3325
701.95	1.3349
702	1.3308
702.05	1.3277
702.1	1.3255
702.15	1.3231
702.2	1.33
702.25	1.3254
702.3	1.3246
702.35	1.3253
702.4	1.3234
702.45	1.3237
702.5	1.3189
702.55	1.3186
702.6	1.3233
702.65	1.3244
702.7	1.3264
702.75	1.3224
702.8	1.3205
702.85	1.3218
702.9	1.3195
702.95	1.3195
703	1.3267
703.05	1.3241
703.1	1.321
703.15	1.3202
703.2	1.3211
703.25	1.3196
703.3	1.3133
703.35	1.3125
703.4	1.3141
703.45	1.3201
703.5	1.3168
703.55	1.315
703.6	1.3242
703.65	1.3342
703.7	1.333
703.75	1.3317
703.8	1.3334
703.85	1.33
703.9	1.3328
703.95	1.3289
704	1.326
704.05	1.3292
704.1	1.3284
704.15	1.3293
704.2	1.3348
704.25	1.3355
704.3	1.3276
704.35	1.3284
704.4	1.3285
704.45	1.3368
704.5	1.3367
704.55	1.3344
704.6	1.3316
704.65	1.3312
704.7	1.3343
704.75	1.3301
704.8	1.3255
704.85	1.3268
704.9	1.3326
704.95	1.333
705	1.3306
705.05	1.3266
705.1	1.3281
705.15	1.3361
705.2	1.3406
705.25	1.3353
705.3	1.3351
705.35	1.3339
705.4	1.342
705.45	1.3505
705.5	1.3515
705.55	1.3571
705.6	1.3612
705.65	1.3665
705.7	1.3673
705.75	1.3694
705.8	1.3709
705.85	1.3718
705.9	1.377
705.95	1.3825
706	1.3833
706.05	1.3919
706.1	1.3989
706.15	1.4065
706.2	1.4095
706.25	1.4107
706.3	1.4136
706.35	1.4178
706.4	1.4272
706.45	1.4391
706.5	1.4444
706.55	1.4537
706.6	1.4577
706.65	1.4619
706.7	1.466
706.75	1.4733
706.8	1.478
706.85	1.4903
706.9	1.4985
706.95	1.5089
707	1.5154
707.05	1.5214
707.1	1.5258
707.15	1.5336
707.2	1.5412
707.25	1.5446
707.3	1.5512
707.35	1.5599
707.4	1.5663
707.45	1.5795
707.5	1.5849
707.55	1.6
707.6	1.6072
707.65	1.6174
707.7	1.6238
707.75	1.6235
707.8	1.6291
707.85	1.6354
707.9	1.6521
707.95	1.6596
708	1.6619
708.05	1.6621
708.1	1.6675
708.15	1.6729
708.2	1.6814
708.25	1.6839
708.3	1.6839
708.35	1.6834
708.4	1.6855
708.45	1.6887
708.5	1.694
708.55	1.6975
708.6	1.7001
708.65	1.6881
708.7	1.6832
708.75	1.6941
708.8	1.6995
708.85	1.6979
708.9	1.706
708.95	1.7058
709	1.7005
709.05	1.7053
709.1	1.6968
709.15	1.688
709.2	1.6861
709.25	1.6827
709.3	1.6886
709.35	1.6866
709.4	1.6833
709.45	1.6735
709.5	1.6589
709.55	1.64
709.6	1.6365
709.65	1.6329
709.7	1.6311
709.75	1.6188
709.8	1.6114
709.85	1.6143
709.9	1.6141
709.95	1.6107
710	1.6061
710.05	1.6047
710.1	1.598
710.15	1.5883
710.2	1.5846
710.25	1.5869
710.3	1.5829
710.35	1.5719
710.4	1.5644
710.45	1.5583
710.5	1.5482
710.55	1.5447
710.6	1.5353
710.65	1.5313
710.7	1.521
710.75	1.5168
710.8	1.5263
710.85	1.5136
710.9	1.5119
710.95	1.5059
711	1.5034
711.05	1.5003
711.1	1.4986
711.15	1.4956
711.2	1.4958
711.25	1.5006
711.3	1.4959
711.35	1.4866
711.4	1.486
711.45	1.4859
711.5	1.4794
711.55	1.4703
711.6	1.4606
711.65	1.4645
711.7	1.46
711.75	1.4537
711.8	1.4484
711.85	1.4458
711.9	1.4403
711.95	1.435
712	1.4411
712.05	1.4391
712.1	1.433
712.15	1.4349
712.2	1.4326
712.25	1.4303
712.3	1.4271
712.35	1.4271
712.4	1.4248
712.45	1.4224
712.5	1.4165
712.55	1.4159
712.6	1.4133
712.65	1.4175
712.7	1.4079
712.75	1.4038
712.8	1.4014
712.85	1.4046
712.9	1.4
712.95	1.3958
713	1.3977
713.05	1.4017
713.1	1.3971
713.15	1.3896
713.2	1.3855
713.25	1.387
713.3	1.3902
713.35	1.3924
713.4	1.3977
713.45	1.3939
713.5	1.3928
713.55	1.392
713.6	1.3924
713.65	1.3876
713.7	1.3885
713.75	1.3909
713.8	1.3842
713.85	1.3794
713.9	1.3822
713.95	1.3814
714	1.3807
714.05	1.3756
714.1	1.3746
714.15	1.379
714.2	1.3772
714.25	1.3755
714.3	1.3765
714.35	1.3786
714.4	1.3776
714.45	1.3762
714.5	1.3765
714.55	1.3741
714.6	1.3749
714.65	1.3685
714.7	1.3793
714.75	1.3787
714.8	1.3755
714.85	1.3733
714.9	1.3685
714.95	1.3743
715	1.3723
715.05	1.3704
715.1	1.3728
715.15	1.3751
715.2	1.3703
715.25	1.3683
715.3	1.3754
715.35	1.3797
715.4	1.3827
715.45	1.3822
715.5	1.3799
715.55	1.3778
715.6	1.3775
715.65	1.38
715.7	1.3777
715.75	1.3739
715.8	1.3649
715.85	1.3662
715.9	1.3726
715.95	1.3758
716	1.3748
716.05	1.3743
716.1	1.374
716.15	1.3671
716.2	1.3756
716.25	1.3692
716.3	1.3698
716.35	1.369
716.4	1.3684
716.45	1.3676
716.5	1.3627
716.55	1.3624
716.6	1.3621
716.65	1.3693
716.7	1.3675
716.75	1.3617
716.8	1.3636
716.85	1.3578
716.9	1.3553
716.95	1.3576
717	1.3604
717.05	1.3521
717.1	1.3551
717.15	1.3579
717.2	1.3585
717.25	1.3615
717.3	1.367
717.35	1.3686
717.4	1.3667
717.45	1.3655
717.5	1.3659
717.55	1.3634
717.6	1.3597
717.65	1.3632
717.7	1.3671
717.75	1.3693
717.8	1.3695
717.85	1.3611
717.9	1.3596
717.95	1.3643
718	1.3669
718.05	1.3687
718.1	1.3695
718.15	1.3665
718.2	1.3613
718.25	1.365
718.3	1.3676
718.35	1.3711
718.4	1.3752
718.45	1.379
718.5	1.3824
718.55	1.3803
718.6	1.3838
718.65	1.3874
718.7	1.3859
718.75	1.3795
718.8	1.3772
718.85	1.3871
718.9	1.3865
718.95	1.3881
719	1.3985
719.05	1.3939
719.1	1.3987
719.15	1.4051
719.2	1.4086
719.25	1.4063
719.3	1.4047
719.35	1.4019
719.4	1.401
719.45	1.4084
719.5	1.4149
719.55	1.4171
719.6	1.4169
719.65	1.4174
719.7	1.4216
719.75	1.4195
719.8	1.4228
719.85	1.4195
719.9	1.4217
719.95	1.4257
720	1.4272
720.05	1.4276
720.1	1.4234
720.15	1.4229
720.2	1.4189
720.25	1.4226
720.3	1.4247
720.35	1.4333
720.4	1.4275
720.45	1.427
720.5	1.4282
720.55	1.4325
720.6	1.4353
720.65	1.4335
720.7	1.4344
720.75	1.4374
720.8	1.4379
720.85	1.4353
720.9	1.4355
720.95	1.4453
721	1.4501
721.05	1.4472
721.1	1.4445
721.15	1.4441
721.2	1.4477
721.25	1.4515
721.3	1.4478
721.35	1.4477
721.4	1.4495
721.45	1.4518
721.5	1.4484
721.55	1.4459
721.6	1.4469
721.65	1.439
721.7	1.4365
721.75	1.4442
721.8	1.4373
721.85	1.4389
721.9	1.4483
721.95	1.4523
722	1.4539
722.05	1.4514
722.1	1.4505
722.15	1.458
722.2	1.4534
722.25	1.445
722.3	1.446
722.35	1.4448
722.4	1.4495
722.45	1.4477
722.5	1.4452
722.55	1.4428
722.6	1.4436
722.65	1.4439
722.7	1.4491
722.75	1.4498
722.8	1.4415
722.85	1.4327
722.9	1.4344
722.95	1.4328
723	1.4358
723.05	1.4318
723.1	1.4307
723.15	1.4282
723.2	1.4264
723.25	1.4238
723.3	1.4189
723.35	1.4185
723.4	1.4158
723.45	1.4192
723.5	1.4215
723.55	1.4206
723.6	1.4194
723.65	1.4182
723.7	1.4157
723.75	1.4129
723.8	1.4105
723.85	1.4107
723.9	1.4102
723.95	1.4066
724	1.4081
724.05	1.41
724.1	1.4055
724.15	1.4025
724.2	1.4027
724.25	1.4009
724.3	1.3987
724.35	1.4045
724.4	1.4046
724.45	1.4004
724.5	1.3989
724.55	1.4027
724.6	1.4034
724.65	1.4032
724.7	1.3988
724.75	1.4063
724.8	1.4071
724.85	1.4017
724.9	1.4003
724.95	1.4021
725	1.4033
725.05	1.4054
725.1	1.4063
725.15	1.406
725.2	1.4065
725.25	1.4054
725.3	1.408
725.35	1.4065
725.4	1.4065
725.45	1.4093
725.5	1.4076
725.55	1.4049
725.6	1.399
725.65	1.4023
725.7	1.4004
725.75	1.396
725.8	1.399
725.85	1.3958
725.9	1.3946
725.95	1.3932
726	1.3964
726.05	1.3999
726.1	1.4023
726.15	1.4048
726.2	1.3998
726.25	1.4008
726.3	1.4023
726.35	1.4048
726.4	1.4034
726.45	1.3983
726.5	1.3992
726.55	1.4032
726.6	1.3987
726.65	1.3931
726.7	1.3858
726.75	1.3833
726.8	1.3826
726.85	1.3884
726.9	1.3948
726.95	1.3934
727	1.3925
727.05	1.3938
727.1	1.3996
727.15	1.3944
727.2	1.3946
727.25	1.3946
727.3	1.3876
727.35	1.3877
727.4	1.3841
727.45	1.388
727.5	1.3941
727.55	1.3981
727.6	1.3961
727.65	1.3993
727.7	1.4011
727.75	1.4052
727.8	1.4063
727.85	1.4062
727.9	1.4093
727.95	1.4065
728	1.4016
728.05	1.4044
728.1	1.4094
728.15	1.4102
728.2	1.4101
728.25	1.4055
728.3	1.4019
728.35	1.4042
728.4	1.4047
728.45	1.405
728.5	1.4075
728.55	1.4103
728.6	1.4042
728.65	1.4065
728.7	1.4044
728.75	1.4101
728.8	1.4047
728.85	1.4007
728.9	1.4081
728.95	1.4062
729	1.4113
729.05	1.4128
729.1	1.4154
729.15	1.4089
729.2	1.4083
729.25	1.4109
729.3	1.4129
729.35	1.4159
729.4	1.4186
729.45	1.4255
729.5	1.4159
729.55	1.4088
729.6	1.4057
729.65	1.4098
729.7	1.4172
729.75	1.4171
729.8	1.4125
729.85	1.4105
729.9	1.4076
729.95	1.4103
730	1.4106
730.05	1.4147
730.1	1.4186
730.15	1.4161
730.2	1.4085
730.25	1.4096
730.3	1.4139
730.35	1.4124
730.4	1.4143
730.45	1.4094
730.5	1.4124
730.55	1.4143
730.6	1.4168
730.65	1.4167
730.7	1.4175
730.75	1.4228
730.8	1.4171
730.85	1.4134
730.9	1.4143
730.95	1.4131
731	1.4148
731.05	1.4175
731.1	1.4166
731.15	1.4168
731.2	1.4193
731.25	1.4173
731.3	1.4168
731.35	1.4211
731.4	1.4239
731.45	1.4241
731.5	1.4256
731.55	1.4226
731.6	1.4202
731.65	1.4133
731.7	1.4127
731.75	1.4222
731.8	1.4158
731.85	1.4111
731.9	1.4096
731.95	1.4056
732	1.403
732.05	1.4072
732.1	1.41
732.15	1.4071
732.2	1.4129
732.25	1.4167
732.3	1.415
732.35	1.4224
732.4	1.4267
732.45	1.425
732.5	1.4204
732.55	1.4229
732.6	1.4243
732.65	1.4229
732.7	1.4166
732.75	1.4123
732.8	1.4103
732.85	1.4132
732.9	1.4172
732.95	1.418
733	1.4158
733.05	1.4204
733.1	1.4207
733.15	1.4155
733.2	1.4142
733.25	1.4197
733.3	1.4179
733.35	1.4159
733.4	1.4161
733.45	1.4141
733.5	1.4141
733.55	1.4132
733.6	1.415
733.65	1.4197
733.7	1.4144
733.75	1.4078
733.8	1.4194
733.85	1.4257
733.9	1.4267
733.95	1.4216
734	1.4151
734.05	1.4119
734.1	1.413
734.15	1.4202
734.2	1.4223
734.25	1.4186
734.3	1.4185
734.35	1.4165
734.4	1.4095
734.45	1.4108
734.5	1.4106
734.55	1.4083
734.6	1.4141
734.65	1.4171
734.7	1.4126
734.75	1.4175
734.8	1.42
734.85	1.42
734.9	1.4215
734.95	1.4202
735	1.4133
735.05	1.4186
735.1	1.4191
735.15	1.4184
735.2	1.4143
735.25	1.4131
735.3	1.4119
735.35	1.4106
735.4	1.4124
735.45	1.4076
735.5	1.4153
735.55	1.4134
735.6	1.4108
735.65	1.4157
735.7	1.4165
735.75	1.4122
735.8	1.4144
735.85	1.4147
735.9	1.4116
735.95	1.4071
736	1.4074
736.05	1.4105
736.1	1.4058
736.15	1.4007
736.2	1.4076
736.25	1.4137
736.3	1.4118
736.35	1.4094
736.4	1.4061
736.45	1.4075
736.5	1.4004
736.55	1.4027
736.6	1.4004
736.65	1.4043
736.7	1.4061
736.75	1.4076
736.8	1.4033
736.85	1.3997
736.9	1.3983
736.95	1.4029
737	1.4022
737.05	1.4043
737.1	1.3996
737.15	1.4013
737.2	1.4022
737.25	1.4001
737.3	1.3941
737.35	1.3973
737.4	1.4005
737.45	1.4057
737.5	1.4067
737.55	1.4078
737.6	1.4054
737.65	1.4055
737.7	1.4102
737.75	1.4027
737.8	1.4024
737.85	1.4014
737.9	1.3992
737.95	1.4051
738	1.4118
738.05	1.4111
738.1	1.4078
738.15	1.3967
738.2	1.3994
738.25	1.4055
738.3	1.406
738.35	1.4017
738.4	1.4033
738.45	1.4016
738.5	1.4064
738.55	1.4079
738.6	1.4056
738.65	1.4029
738.7	1.4019
738.75	1.4044
738.8	1.4038
738.85	1.4053
738.9	1.4081
738.95	1.41
739	1.4122
739.05	1.4161
739.1	1.4221
739.15	1.4188
739.2	1.4183
739.25	1.4107
739.3	1.4127
739.35	1.4147
739.4	1.4088
739.45	1.4114
739.5	1.4088
739.55	1.4045
739.6	1.4019
739.65	1.4003
739.7	1.4017
739.75	1.4
739.8	1.4033
739.85	1.4105
739.9	1.41
739.95	1.4083
740	1.404
740.05	1.4014
740.1	1.3965
740.15	1.3963
740.2	1.3984
740.25	1.399
740.3	1.406
740.35	1.4122
740.4	1.4115
740.45	1.4122
740.5	1.4176
740.55	1.4128
740.6	1.4037
740.65	1.406
740.7	1.4056
740.75	1.3986
740.8	1.3956
740.85	1.3933
740.9	1.3918
740.95	1.3932
741	1.3948
741.05	1.3984
741.1	1.3979
741.15	1.4029
741.2	1.4016
741.25	1.3995
741.3	1.3963
741.35	1.3925
741.4	1.3901
741.45	1.3977
741.5	1.3981
741.55	1.4
741.6	1.4011
741.65	1.3994
741.7	1.3965
741.75	1.3959
741.8	1.3934
741.85	1.3947
741.9	1.3958
741.95	1.3951
742	1.4024
742.05	1.3991
742.1	1.4023
742.15	1.4022
742.2	1.3992
742.25	1.3998
742.3	1.4024
742.35	1.4052
742.4	1.4013
742.45	1.4014
742.5	1.4046
742.55	1.4053
742.6	1.4069
742.65	1.408
742.7	1.4019
742.75	1.4053
742.8	1.4093
742.85	1.4133
742.9	1.4125
742.95	1.4114
743	1.4077
743.05	1.4072
743.1	1.4092
743.15	1.405
743.2	1.4043
743.25	1.4054
743.3	1.4012
743.35	1.4009
743.4	1.4008
743.45	1.3998
743.5	1.4024
743.55	1.3973
743.6	1.3948
743.65	1.3956
743.7	1.3943
743.75	1.3903
743.8	1.3915
743.85	1.3966
743.9	1.3985
743.95	1.4085
744	1.4089
744.05	1.4021
744.1	1.399
744.15	1.4028
744.2	1.4059
744.25	1.4058
744.3	1.4128
744.35	1.4141
744.4	1.4084
744.45	1.4051
744.5	1.4156
744.55	1.4195
744.6	1.409
744.65	1.4104
744.7	1.406
744.75	1.4047
744.8	1.4078
744.85	1.4076
744.9	1.4091
744.95	1.4134
745	1.4148
745.05	1.4098
745.1	1.4052
745.15	1.4036
745.2	1.409
745.25	1.4136
745.3	1.4049
745.35	1.4135
745.4	1.4204
745.45	1.4171
745.5	1.4106
745.55	1.4077
745.6	1.4049
745.65	1.4085
745.7	1.4148
745.75	1.4108
745.8	1.412
745.85	1.4128
745.9	1.4148
745.95	1.4149
746	1.4139
746.05	1.4106
746.1	1.4073
746.15	1.404
746.2	1.4148
746.25	1.4129
746.3	1.4077
746.35	1.4099
746.4	1.4101
746.45	1.4069
746.5	1.4084
746.55	1.4161
746.6	1.4198
746.65	1.4251
746.7	1.4194
746.75	1.4184
746.8	1.4096
746.85	1.4075
746.9	1.412
746.95	1.413
747	1.4148
747.05	1.4101
747.1	1.4066
747.15	1.4048
747.2	1.405
747.25	1.4098
747.3	1.4097
747.35	1.405
747.4	1.4044
747.45	1.4036
747.5	1.4025
747.55	1.4034
747.6	1.4042
747.65	1.4034
747.7	1.4038
747.75	1.4049
747.8	1.4068
747.85	1.4063
747.9	1.4004
747.95	1.4047
748	1.4042
748.05	1.402
748.1	1.4051
748.15	1.3981
748.2	1.3969
748.25	1.3934
748.3	1.3964
748.35	1.3963
748.4	1.4046
748.45	1.4007
748.5	1.3987
748.55	1.3976
748.6	1.3981
748.65	1.4047
748.7	1.4075
748.75	1.4087
748.8	1.4063
748.85	1.402
748.9	1.4012
748.95	1.4002
749	1.3972
749.05	1.3923
749.1	1.3912
749.15	1.3995
749.2	1.4069
749.25	1.404
749.3	1.4003
749.35	1.4006
749.4	1.4011
749.45	1.4023
749.5	1.4018
749.55	1.4003
749.6	1.4048
749.65	1.4017
749.7	1.4002
749.75	1.3988
749.8	1.4004
749.85	1.399
749.9	1.3959
749.95	1.3951
750	1.397
750.05	1.3953
750.1	1.3851
750.15	1.3838
750.2	1.3951
750.25	1.3884
750.3	1.3899
750.35	1.3931
750.4	1.3904
750.45	1.3902
750.5	1.3941
750.55	1.3977
750.6	1.3965
750.65	1.3939
750.7	1.3934
750.75	1.3888
750.8	1.3906
750.85	1.3898
750.9	1.3884
750.95	1.391
751	1.3917
751.05	1.3885
751.1	1.3925
751.15	1.3916
751.2	1.3922
751.25	1.3888
751.3	1.391
751.35	1.3893
751.4	1.3926
751.45	1.3946
751.5	1.3967
751.55	1.3932
751.6	1.3903
751.65	1.3851
751.7	1.3879
751.75	1.3861
751.8	1.3851
751.85	1.3868
751.9	1.3901
751.95	1.394
752	1.3899
752.05	1.3805
752.1	1.3788
752.15	1.3808
752.2	1.3813
752.25	1.3806
752.3	1.3819
752.35	1.3819
752.4	1.3822
752.45	1.3887
752.5	1.3909
752.55	1.3878
752.6	1.3912
752.65	1.3837
752.7	1.384
752.75	1.3867
752.8	1.395
752.85	1.3966
752.9	1.3976
752.95	1.3991
753	1.4039
753.05	1.4013
753.1	1.397
753.15	1.3986
753.2	1.3959
753.25	1.3985
753.3	1.3978
753.35	1.4011
753.4	1.4
753.45	1.3945
753.5	1.3877
753.55	1.3924
753.6	1.3971
753.65	1.3986
753.7	1.387
753.75	1.39
753.8	1.3928
753.85	1.3919
753.9	1.3911
753.95	1.3969
754	1.3955
754.05	1.3926
754.1	1.3931
754.15	1.3856
754.2	1.3836
754.25	1.3904
754.3	1.3958
754.35	1.3919
754.4	1.3915
754.45	1.3935
754.5	1.4028
754.55	1.4005
754.6	1.4002
754.65	1.4026
754.7	1.4021
754.75	1.3954
754.8	1.4033
754.85	1.4037
754.9	1.4024
754.95	1.3997
755	1.4023
755.05	1.4075
755.1	1.4063
755.15	1.4018
755.2	1.4079
755.25	1.414
755.3	1.4086
755.35	1.4056
755.4	1.3997
755.45	1.3948
755.5	1.3866
755.55	1.3929
755.6	1.4014
755.65	1.3925
755.7	1.3958
755.75	1.3989
755.8	1.398
755.85	1.3978
755.9	1.396
755.95	1.3984
756	1.4027
756.05	1.4004
756.1	1.3983
756.15	1.3995
756.2	1.4022
756.25	1.3935
756.3	1.3923
756.35	1.3933
756.4	1.3971
756.45	1.4005
756.5	1.3991
756.55	1.3942
756.6	1.3953
756.65	1.401
756.7	1.4019
756.75	1.3999
756.8	1.3987
756.85	1.3946
756.9	1.3949
756.95	1.3902
757	1.3901
757.05	1.3872
757.1	1.3891
757.15	1.3952
757.2	1.393
757.25	1.3907
757.3	1.3887
757.35	1.3889
757.4	1.3955
757.45	1.3902
757.5	1.3936
757.55	1.395
757.6	1.3957
757.65	1.3911
757.7	1.3887
757.75	1.3912
757.8	1.3954
757.85	1.3996
757.9	1.3969
757.95	1.401
758	1.4027
758.05	1.4008
758.1	1.396
758.15	1.3921
758.2	1.3863
758.25	1.3866
758.3	1.3884
758.35	1.3923
758.4	1.3942
758.45	1.3944
758.5	1.391
758.55	1.3914
758.6	1.3937
758.65	1.3994
758.7	1.3932
758.75	1.3936
758.8	1.3925
758.85	1.3973
758.9	1.394
758.95	1.3943
759	1.3975
759.05	1.3956
759.1	1.3896
759.15	1.39
759.2	1.39
759.25	1.3898
759.3	1.3964
759.35	1.3934
759.4	1.3928
759.45	1.3907
759.5	1.3881
759.55	1.3866
759.6	1.3885
759.65	1.3934
759.7	1.3888
759.75	1.3843
759.8	1.3882
759.85	1.3934
759.9	1.3983
759.95	1.3914
760	1.3899
760.05	1.3837
760.1	1.3849
760.15	1.3923
760.2	1.3917
760.25	1.3924
760.3	1.3889
760.35	1.3866
760.4	1.3899
760.45	1.3876
760.5	1.388
760.55	1.3963
760.6	1.3916
760.65	1.391
760.7	1.3865
760.75	1.3857
760.8	1.3804
760.85	1.3837
760.9	1.386
760.95	1.3837
761	1.3835
761.05	1.3789
761.1	1.3783
761.15	1.3807
761.2	1.3846
761.25	1.3928
761.3	1.3928
761.35	1.3908
761.4	1.3891
761.45	1.3898
761.5	1.3911
761.55	1.3936
761.6	1.3911
761.65	1.393
761.7	1.3873
761.75	1.3877
761.8	1.3899
761.85	1.3912
761.9	1.398
761.95	1.3929
762	1.3929
762.05	1.3905
762.1	1.3942
762.15	1.3968
762.2	1.3933
762.25	1.3871
762.3	1.3921
762.35	1.3874
762.4	1.3857
762.45	1.3864
762.5	1.3827
762.55	1.3878
762.6	1.3897
762.65	1.3894
762.7	1.3889
762.75	1.3835
762.8	1.3795
762.85	1.3829
762.9	1.379
762.95	1.3775
763	1.3827
763.05	1.3821
763.1	1.3824
763.15	1.3804
763.2	1.3806
763.25	1.3782
763.3	1.3834
763.35	1.38
763.4	1.3773
763.45	1.3748
763.5	1.3791
763.55	1.3764
763.6	1.3741
763.65	1.3714
763.7	1.3773
763.75	1.3834
763.8	1.3875
763.85	1.3793
763.9	1.3797
763.95	1.3823
764	1.3863
764.05	1.3906
764.1	1.3888
764.15	1.3916
764.2	1.3906
764.25	1.3885
764.3	1.3886
764.35	1.3863
764.4	1.3848
764.45	1.3866
764.5	1.3833
764.55	1.3857
764.6	1.3863
764.65	1.3906
764.7	1.3866
764.75	1.3879
764.8	1.3935
764.85	1.3929
764.9	1.3924
764.95	1.3945
765	1.397
765.05	1.3951
765.1	1.3973
765.15	1.3923
765.2	1.3952
765.25	1.3976
765.3	1.3916
765.35	1.3931
765.4	1.3908
765.45	1.3879
765.5	1.3898
765.55	1.392
765.6	1.3967
765.65	1.404
765.7	1.3977
765.75	1.3963
765.8	1.4004
765.85	1.3927
765.9	1.3922
765.95	1.3896
766	1.3946
766.05	1.3858
766.1	1.3878
766.15	1.3853
766.2	1.3814
766.25	1.3828
766.3	1.3852
766.35	1.3853
766.4	1.3902
766.45	1.3861
766.5	1.3906
766.55	1.388
766.6	1.3851
766.65	1.3862
766.7	1.387
766.75	1.3901
766.8	1.395
766.85	1.394
766.9	1.3946
766.95	1.3892
767	1.3906
767.05	1.394
767.1	1.3903
767.15	1.3872
767.2	1.3887
767.25	1.3889
767.3	1.3928
767.35	1.3927
767.4	1.4019
767.45	1.4018
767.5	1.4013
767.55	1.3967
767.6	1.3994
767.65	1.403
767.7	1.3971
767.75	1.3946
767.8	1.3964
767.85	1.3955
767.9	1.3987
767.95	1.3937
768	1.3873
768.05	1.3811
768.1	1.3841
768.15	1.3904
768.2	1.3861
768.25	1.3923
768.3	1.3957
768.35	1.3926
768.4	1.3858
768.45	1.3888
768.5	1.3946
768.55	1.394
768.6	1.3919
768.65	1.392
768.7	1.3901
768.75	1.3912
768.8	1.3974
768.85	1.3908
768.9	1.383
768.95	1.3847
769	1.3882
769.05	1.3849
769.1	1.386
769.15	1.3883
769.2	1.3892
769.25	1.3879
769.3	1.391
769.35	1.3822
769.4	1.3795
769.45	1.3808
769.5	1.3852
769.55	1.3921
769.6	1.3964
769.65	1.3969
769.7	1.397
769.75	1.3949
769.8	1.4017
769.85	1.4044
769.9	1.4076
769.95	1.4034
[truncated: 48 more rows]

## Sheet: Fig. 2u
230	19.0049
230.25	19.0042
230.5	18.921
230.75	18.9229
231	18.8211
231.25	18.7659
231.5	18.6348
231.75	18.5398
232	18.5169
232.25	18.3844
232.5	18.3097
232.75	18.2677
233	18.247
233.25	18.2138
233.5	18.1958
233.75	18.1789
234	18.1187
234.25	18.0156
234.5	17.9709
234.75	17.9091
235	17.8492
235.25	17.8449
235.5	17.8516
235.75	17.7989
236	17.7331
236.25	17.6327
236.5	17.6163
236.75	17.5513
237	17.3906
237.25	17.3581
237.5	17.3486
237.75	17.3299
238	17.3069
238.25	17.2169
238.5	17.1383
238.75	17.0954
239	17.1505
239.25	17.14
239.5	17.1103
239.75	17.0403
240	16.9119
240.25	16.9055
240.5	16.9397
240.75	16.7993
241	16.7206
241.25	16.6589
241.5	16.5741
241.75	16.5579
242	16.4695
242.25	16.465
242.5	16.466
242.75	16.3595
243	16.2517
243.25	16.2109
243.5	16.2089
243.75	16.1702
244	16.0762
244.25	15.9542
244.5	15.9492
244.75	15.9179
245	15.9386
245.25	15.8488
245.5	15.7777
245.75	15.7578
246	15.7231
246.25	15.6618
246.5	15.5737
246.75	15.5022
247	15.4369
247.25	15.357
247.5	15.3555
247.75	15.3491
248	15.301
248.25	15.2606
248.5	15.1296
248.75	15.0388
249	15.0238
249.25	15.0221
249.5	14.9983
249.75	14.9838
250	14.9307
250.25	14.8034
250.5	14.7567
250.75	14.707
251	14.7159
251.25	14.7144
251.5	14.6094
251.75	14.5648
252	14.5009
252.25	14.5103
252.5	14.4626
252.75	14.4285
253	14.3455
253.25	14.2778
253.5	14.2391
253.75	14.2385
254	14.2058
254.25	14.1648
254.5	14.1336
254.75	14.0766
255	14.0373
255.25	14.0184
255.5	13.9606
255.75	13.9008
256	13.8891
256.25	13.8875
256.5	13.8913
256.75	13.7459
257	13.7487
257.25	13.7372
257.5	13.6509
257.75	13.5904
258	13.5849
258.25	13.516
258.5	13.402
258.75	13.3472
259	13.3418
259.25	13.3651
259.5	13.3084
259.75	13.2773
260	13.2167
260.25	13.1135
260.5	13.0161
260.75	13.0094
261	13.049
261.25	12.9975
261.5	12.9598
261.75	12.9372
262	12.8494
262.25	12.8242
262.5	12.7649
262.75	12.7182
263	12.6931
263.25	12.689
263.5	12.6508
263.75	12.5988
264	12.5814
264.25	12.5155
264.5	12.4899
264.75	12.4889
265	12.5174
265.25	12.4792
265.5	12.4464
265.75	12.3686
266	12.3146
266.25	12.3247
266.5	12.3429
266.75	12.3068
267	12.2377
267.25	12.1873
267.5	12.1379
267.75	12.0866
268	12.0121
268.25	11.9313
268.5	11.9025
268.75	11.8734
269	11.8877
269.25	11.8686
269.5	11.8211
269.75	11.841
270	11.8279
270.25	11.7749
270.5	11.7424
270.75	11.7566
271	11.6917
271.25	11.647
271.5	11.6202
271.75	11.6127
272	11.585
272.25	11.5705
272.5	11.5528
272.75	11.5858
273	11.5923
273.25	11.6029
273.5	11.6998
273.75	11.823
274	11.9202
274.25	11.9642
274.5	12.0216
274.75	12.0373
275	12.0247
275.25	11.9923
275.5	11.8968
275.75	11.8488
276	11.7868
276.25	11.752
276.5	11.665
276.75	11.6208
277	11.5965
277.25	11.6189
277.5	11.6351
277.75	11.5812
278	11.5467
278.25	11.5616
278.5	11.6203
278.75	11.6541
279	11.69
279.25	11.7138
279.5	11.7264
279.75	11.7652
280	11.792
280.25	11.831
280.5	11.8606
280.75	11.8923
281	11.9461
281.25	11.9736
281.5	11.9784
281.75	11.9728
282	11.9498
282.25	11.9565
282.5	11.9798
282.75	11.9483
283	11.9997
283.25	12.0002
283.5	11.9727
283.75	11.9077
284	11.8653
284.25	11.8441
284.5	11.8264
284.75	11.7991
285	11.839
285.25	11.8173
285.5	11.7986
285.75	11.7595
286	11.7566
286.25	11.733
286.5	11.6815
286.75	11.7082
287	11.7111
287.25	11.6708
287.5	11.5637
287.75	11.5581
288	11.6059
288.25	11.6076
288.5	11.5487
288.75	11.4645
289	11.4633
289.25	11.4604
289.5	11.447
289.75	11.4192
290	11.4203
290.25	11.3485
290.5	11.3228
290.75	11.2558
291	11.2093
291.25	11.241
291.5	11.2667
291.75	11.2619
292	11.1732
292.25	11.1069
292.5	11.0726
292.75	11.045
293	10.998
293.25	10.9834
293.5	10.9436
293.75	10.826
294	10.8341
294.25	10.8084
294.5	10.7989
294.75	10.799
295	10.7621
295.25	10.7392
295.5	10.7383
295.75	10.6887
296	10.6862
296.25	10.6841
296.5	10.6487
296.75	10.6147
297	10.6024
297.25	10.5619
297.5	10.5002
297.75	10.5156
298	10.4136
298.25	10.4077
298.5	10.3817
298.75	10.3482
299	10.3665
299.25	10.3716
299.5	10.3776
299.75	10.3661
300	10.351
300.25	10.3378
300.5	10.3434
300.75	10.3389
301	10.3313
301.25	10.3129
301.5	10.2964
301.75	10.2409
302	10.263
302.25	10.2504
302.5	10.245
302.75	10.2394
303	10.1956
303.25	10.175
303.5	10.1689
303.75	10.1873
304	10.1497
304.25	10.1316
304.5	10.1057
304.75	10.0946
305	10.109
305.25	10.1163
305.5	10.0622
305.75	10.023
306	10.0594
306.25	10.0442
306.5	10.0251
306.75	9.9988
307	10.0246
307.25	10.0311
307.5	10.0656
307.75	10.067
308	10.0584
308.25	10.0582
308.5	10.0468
308.75	10.0847
309	10.0816
309.25	10.0454
309.5	10.0115
309.75	9.9557
310	9.8989
310.25	9.8846
310.5	9.877
310.75	9.9149
311	9.9329
311.25	9.9394
311.5	9.9256
311.75	9.91
312	9.8785
312.25	9.8444
312.5	9.8447
312.75	9.8199
313	9.8093
313.25	9.782
313.5	9.7704
313.75	9.7475
314	9.7171
314.25	9.7514
314.5	9.7753
314.75	9.697
315	9.6546
315.25	9.6687
315.5	9.6499
315.75	9.6343
316	9.6475
316.25	9.6353
316.5	9.6252
316.75	9.6344
317	9.5786
317.25	9.5407
317.5	9.5715
317.75	9.5965
318	9.6098
318.25	9.6011
318.5	9.5592
318.75	9.5277
319	9.5261
319.25	9.5055
319.5	9.5028
319.75	9.4653
320	9.432
320.25	9.4408
320.5	9.395
320.75	9.3524
321	9.3425
321.25	9.2937
321.5	9.2501
321.75	9.2387
322	9.2744
322.25	9.2558
322.5	9.2481
322.75	9.2344
323	9.186
323.25	9.1655
323.5	9.1468
323.75	9.1551
324	9.1339
324.25	9.1282
324.5	9.1419
324.75	9.1087
325	9.088
325.25	9.0874
325.5	9.064
325.75	9.0687
326	9.0619
326.25	9.0616
326.5	9.0429
326.75	9.0292
327	9.0257
327.25	9.0264
327.5	9.0274
327.75	8.9977
328	8.9605
328.25	8.976
328.5	8.9421
328.75	8.9389
329	8.9264
329.25	8.9194
329.5	8.9522
329.75	8.9474
330	8.9426
330.25	8.9395
330.5	8.8779
330.75	8.8433
331	8.8138
331.25	8.8272
331.5	8.8346
331.75	8.7978
332	8.7365
332.25	8.6976
332.5	8.7212
332.75	8.7387
333	8.7115
333.25	8.6916
333.5	8.7169
333.75	8.7042
334	8.6623
334.25	8.6323
334.5	8.6449
334.75	8.6739
335	8.6366
335.25	8.6601
335.5	8.6529
335.75	8.6154
336	8.6079
336.25	8.6145
336.5	8.5722
336.75	8.5464
337	8.5473
337.25	8.5786
337.5	8.5529
337.75	8.5546
338	8.5202
338.25	8.5604
338.5	8.5064
338.75	8.4737
339	8.4608
339.25	8.4623
339.5	8.4599
339.75	8.4251
340	8.4269
340.25	8.4255
340.5	8.4427
340.75	8.3841
341	8.3537
341.25	8.357
341.5	8.3094
341.75	8.3287
342	8.3051
342.25	8.2729
342.5	8.2464
342.75	8.2725
343	8.3017
343.25	8.3105
343.5	8.2954
343.75	8.2417
344	8.1722
344.25	8.1449
344.5	8.1827
344.75	8.1873
345	8.1598
345.25	8.1355
345.5	8.148
345.75	8.1954
346	8.1728
346.25	8.1068
346.5	8.102
346.75	8.1093
347	8.1095
347.25	8.0921
347.5	8.0865
347.75	8.0919
348	8.0553
348.25	8.0034
348.5	8.0329
348.75	8.016
349	7.9627
349.25	7.9383
349.5	7.9306
349.75	7.9654
350	7.9763
350.25	7.9343
[truncated: 1,566 more rows]

## Sheet: Fig. 4
Bar plot	ID	NPs	SD	Residual PE	SD		Dot plot		NPs	NPs	NPs		Residual PE	Residual PE	Residual PE
[truncated: 37 more rows]

[truncated: 11 more sheets: Fig. S1a, Fig. S1b, Fig. S2, Fig. S3a&b, Fig. S6b, Fig. S9b, Fig. S9d, Fig. S10b, Fig. S10d, Fig. S10f, Fig. S11]
